# Supplementary material for: Single-cell RNA-seq data normalization: A benchmarking study
Source: PLoS One. 2025 Dec 18;20(12):e0335102. doi: 10.1371/journal.pone.0335102 (PMC12714245; doi:10.1371/journal.pone.0335102)
Supplement: S1 Data — (ZIP) [file pone.0335102.s001.zip › simulation_data1_GEP.csv]

	Gene.name	A1.1	A1.2	A1.3	A1.4	A1.5	A1.6	A1.7	A1.8	A1.9	A1.10	A1.11	A1.12	A1.13	A1.14	A1.15	A1.16	A1.17	A1.18	A1.19	A1.20	A1.21	A1.22	A1.23	A1.24	nao1	nao2	nao3	nao4	B1.1	B1.2	B1.3	B1.4	B1.5	B1.6	B1.7	B1.8	B1.9	B1.10	B1.11	B1.12	B1.13	B1.14	B1.15	B1.16	B1.17	B1.18	B1.19	B1.20
1	Gnai3	14	10	20	19	10	7	1	0	0	8	0	4	2	2	8	9	8	4	55	19	47	72	38	15	28	34	38	6	62	50	63	47	38	42	12	6	10	8	11	18	10	13	7	69	40	24	16	14
2	Pbsn	2	4	2	14	8	1	3	0	1	1	0	0	6	2	0	6	4	8	33	12	15	12	11	8	24	9	6	4	14	14	23	7	0	6	13	1	0	1	4	1	4	5	6	14	13	3	10	5
3	Cdc45	30	20	47	45	21	21	2	1	0	6	0	9	2	2	14	37	7	21	100	82	55	117	59	9	216	176	32	25	143	104	161	148	100	124	9	14	18	34	19	35	29	13	48	164	144	60	32	37
4	H19	0	0	0	0	0	0	0	0	0	0	0	0	0	0	0	0	0	0	8	0	7	1	0	0	4	2	0	2	0	0	1	0	0	2	0	0	0	0	0	0	2	0	3	2	0	0	0	0
5	Scml2	45	25	45	54	20	62	15	12	7	15	3	12	25	8	26	59	15	20	356	158	259	285	99	13	75	65	54	33	211	110	212	163	100	135	63	39	61	51	40	64	58	44	74	176	137	48	82	69
6	Apoh	31	12	9	49	2	19	0	0	0	4	2	5	5	2	7	22	6	22	116	73	120	111	53	13	73	49	60	3	135	66	113	64	91	93	25	2	3	14	10	31	27	29	22	96	82	35	41	18
7	Narf	5	0	2	8	4	3	0	0	2	0	0	0	0	0	0	13	10	3	46	32	19	42	6	0	22	11	6	2	35	14	30	10	14	25	7	10	0	6	4	13	6	6	7	16	10	10	8	12
8	Cav2	0	0	0	0	0	0	0	0	0	0	0	0	0	0	0	0	0	0	0	0	0	0	0	0	0	0	0	0	0	0	0	0	0	0	0	0	0	0	0	0	0	0	0	0	0	0	0	0
9	Klf6	0	2	0	5	2	0	0	0	0	0	0	0	2	0	0	6	0	0	7	6	13	12	0	0	15	16	4	0	20	2	16	2	2	9	2	0	0	0	2	0	0	0	4	2	0	6	2	6
10	Scmh1	174	147	197	274	38	133	31	35	58	88	17	77	47	14	86	157	64	113	809	431	876	355	141	20	278	229	121	60	957	798	1088	843	587	887	217	170	238	306	261	449	186	175	260	699	499	339	526	333
11	Cox5a	9	3	2	21	6	6	0	2	0	0	0	0	2	0	2	16	0	4	70	20	31	38	5	14	26	15	10	4	40	18	35	8	14	36	2	2	2	6	2	4	6	7	0	10	9	4	12	22
12	Tbx2	0	0	0	0	0	0	0	2	0	2	0	0	0	0	2	0	1	1	8	7	11	22	7	2	7	6	4	4	13	3	4	2	4	9	0	0	0	4	4	0	2	2	0	8	2	0	8	3
13	Tbx4	8	10	13	12	0	18	0	0	0	8	0	0	8	0	2	7	2	4	52	22	40	44	16	13	38	28	21	4	60	42	60	32	31	36	7	8	6	6	12	12	12	12	10	71	29	2	24	14
14	Zfy2	0	1	1	5	2	0	11	0	9	2	0	4	3	1	3	7	6	0	11	2	4	0	0	0	31	15	24	4	2	4	1	3	5	2	21	25	38	3	9	2	12	17	8	13	9	15	35	20
15	Ngfr	3	4	6	11	2	0	0	2	2	2	2	2	0	2	4	8	0	2	37	35	45	50	31	5	14	18	8	14	33	32	49	8	10	28	1	1	6	0	7	2	0	8	10	21	28	13	20	9
16	Wnt3	25	14	12	33	4	6	2	0	0	4	4	2	6	7	0	4	1	6	86	37	85	62	26	2	51	37	37	0	104	34	107	53	23	70	12	7	14	14	10	9	8	15	30	56	69	30	22	28
17	Wnt9a	12	6	19	19	2	7	5	0	0	3	2	6	8	2	0	24	6	20	102	38	73	72	36	5	41	67	39	12	56	70	84	47	18	43	7	12	2	10	10	24	16	15	22	73	58	9	25	16
18	Fer	69	67	95	166	38	105	53	16	40	33	17	34	49	22	54	129	54	96	628	339	423	592	228	75	298	249	179	71	434	274	418	301	168	303	81	70	65	50	56	138	111	137	140	418	238	129	166	171
19	Xpo6	27	22	26	46	12	33	5	3	3	3	6	12	10	10	14	23	5	19	206	68	180	205	66	17	98	94	72	28	143	98	173	144	100	134	30	15	28	15	28	27	34	24	54	130	105	55	70	82
20	Tfe3	2	4	3	4	1	0	0	0	0	2	0	0	2	0	8	2	0	2	38	22	13	46	7	10	9	7	2	4	35	17	18	30	20	20	2	1	2	8	4	4	2	4	10	31	15	3	7	10
21	Axin2	6	3	1	11	0	8	4	0	0	2	1	0	2	6	3	7	7	12	34	5	38	62	8	2	19	15	22	4	28	28	23	21	24	30	4	7	4	2	3	14	8	2	6	39	12	11	16	2
22	Brat1	8	6	12	14	2	4	2	0	0	4	0	0	2	1	0	18	2	3	96	30	61	39	3	9	15	10	14	2	51	40	77	28	19	36	2	0	0	6	4	20	10	6	16	45	24	7	7	2
23	Gna12	40	17	48	34	4	19	8	2	2	4	8	6	6	2	10	23	15	17	192	92	125	138	43	6	99	85	61	23	172	111	154	101	101	128	10	12	25	11	18	38	32	25	46	168	111	38	50	33
24	Slc22a18	8	22	2	20	3	2	0	0	2	0	4	4	2	0	0	4	6	12	69	21	37	55	13	3	38	38	9	9	40	31	54	45	33	34	2	2	2	10	4	10	8	10	10	22	24	6	21	8
25	Itgb2l	0	0	0	0	0	0	0	0	0	0	0	0	0	0	0	0	0	0	0	0	0	0	0	0	0	0	0	0	0	0	0	0	0	0	0	0	0	0	0	0	0	0	0	0	0	0	0	0
26	Igsf5	0	0	0	0	0	0	0	0	0	0	0	0	0	0	0	0	0	0	1	0	0	0	0	0	0	0	0	0	0	0	0	0	0	0	0	0	0	0	0	0	0	0	0	0	0	0	0	4
27	Pih1d2	7	0	0	0	0	0	0	0	0	0	0	4	0	0	0	0	0	0	8	12	9	21	4	0	6	1	4	2	22	2	6	4	8	6	0	0	6	2	0	2	0	0	0	4	1	0	2	7
28	Dlat	14	3	5	16	3	12	4	4	4	4	2	2	3	2	1	15	2	6	90	43	80	37	16	6	26	20	30	7	37	28	44	30	22	52	16	6	0	11	6	12	23	3	30	43	18	22	24	13
29	Sdhd	0	4	3	0	0	0	0	0	0	0	0	0	0	0	0	2	2	0	13	1	9	17	2	0	5	5	2	0	6	4	12	7	6	5	2	0	0	0	0	4	4	2	0	5	1	2	0	0
30	Fgf23	0	0	0	6	2	2	0	0	2	0	0	0	0	0	0	0	0	1	6	4	11	15	0	0	4	12	4	2	11	6	8	2	2	12	0	4	0	6	0	9	2	2	2	4	2	2	2	0
31	Fgf6	0	4	6	4	0	9	0	0	2	0	0	6	0	0	0	0	2	4	19	11	22	15	4	0	29	6	6	0	8	15	7	4	4	6	4	0	4	0	6	2	12	4	13	8	2	4	2	0
32	Ccnd2	8	11	11	21	2	8	3	4	6	6	2	2	1	0	10	15	2	3	72	37	55	66	36	13	49	19	20	2	59	48	57	58	25	50	11	2	8	6	6	19	12	0	17	41	24	18	22	4
33	Gpr107	39	31	37	73	9	45	6	1	9	24	6	7	19	11	27	54	24	43	212	128	102	170	83	21	91	61	52	26	217	119	191	106	101	137	24	9	12	46	20	66	29	49	40	188	137	44	66	30
34	Nalcn	111	53	102	192	39	135	218	93	225	79	45	107	181	62	211	251	89	121	619	363	450	570	240	36	307	228	195	95	381	290	408	274	283	266	540	319	441	183	218	307	351	339	461	628	318	312	614	484
35	Btbd17	1	16	0	4	0	1	4	0	0	0	3	0	0	0	6	8	7	4	2	7	4	21	4	0	0	4	0	2	12	9	19	10	12	21	4	7	3	0	5	8	0	4	4	12	7	8	6	1
36	Slfn4	4	0	6	5	4	2	7	0	0	0	0	0	0	0	0	4	4	4	18	9	16	38	6	5	7	12	12	8	5	13	20	21	12	24	0	2	4	4	8	6	2	8	14	16	24	4	0	4
37	Th	2	4	4	19	5	13	2	0	0	1	2	5	0	3	4	17	4	4	48	12	37	50	21	7	19	12	7	16	90	29	36	43	31	35	18	7	12	6	6	29	38	7	17	52	27	11	18	24
38	Ins2	28	19	22	35	2	19	13	2	11	14	2	8	13	2	13	33	4	27	120	45	100	101	43	11	60	33	63	16	116	70	65	50	54	64	26	11	32	7	23	34	16	18	52	117	66	27	47	25
39	Scnn1g	0	2	19	16	0	3	0	0	4	0	4	6	2	2	14	16	4	6	67	26	46	45	7	4	25	23	38	8	37	23	48	44	18	53	4	4	2	6	0	14	12	14	21	37	19	8	35	12
40	Drp2	9	21	18	15	3	15	46	13	22	3	11	15	21	6	22	33	16	27	90	61	50	97	35	9	21	38	23	4	76	25	50	43	28	43	66	51	43	35	21	43	42	37	70	74	69	57	74	56
41	Tspan32	4	0	0	8	8	0	0	2	0	0	0	0	0	0	7	2	0	0	8	1	6	8	5	0	14	0	12	0	24	16	16	34	8	17	2	2	0	8	0	4	8	0	2	14	12	6	8	6
42	Lhx2	22	7	19	16	2	20	12	4	8	10	1	12	6	0	19	16	10	8	87	48	41	49	21	6	46	27	22	9	41	36	57	33	22	39	15	17	14	14	12	19	21	24	34	48	33	36	25	40
43	Clec2g	2	0	5	0	2	9	4	0	2	4	1	1	7	4	5	17	3	2	23	19	17	30	1	3	7	5	2	5	12	3	14	9	1	8	2	2	4	4	4	2	14	4	4	18	15	12	13	7
44	Gmpr	20	20	4	28	4	4	2	0	2	6	0	4	4	0	13	24	2	18	78	46	55	64	20	2	50	48	32	14	60	56	70	35	33	55	9	0	9	14	4	15	5	11	19	61	46	20	25	21
45	Glra1	58	29	29	64	27	70	9	4	9	8	3	5	30	6	11	56	37	25	308	131	230	169	72	34	141	98	71	23	245	184	241	156	100	200	39	33	35	26	40	65	57	40	96	209	127	91	78	71
46	Mid2	29	15	12	52	6	51	36	11	39	6	10	10	14	7	28	28	11	14	308	126	174	183	55	12	38	40	30	14	139	92	102	101	68	85	126	81	39	47	40	61	75	80	74	109	96	39	156	141
47	Trim25	4	6	2	8	6	4	0	0	0	0	0	4	0	1	4	2	0	0	44	15	23	19	2	2	15	9	9	4	27	18	26	25	14	15	2	2	6	0	0	3	0	4	6	16	11	8	9	10
48	Dgke	31	13	14	27	2	2	0	2	5	0	5	1	1	6	8	19	0	5	56	47	56	46	22	1	46	43	23	12	61	45	52	28	23	53	4	4	11	4	0	6	27	11	6	43	23	10	18	18
49	Scpep1	9	3	12	13	2	10	0	2	2	0	0	8	6	0	4	6	2	3	41	28	37	29	10	4	27	32	24	5	44	40	45	33	20	30	2	2	6	2	7	10	6	6	8	25	6	15	20	7
50	Mnt	4	4	11	13	1	4	0	2	2	0	0	6	3	2	2	8	0	6	35	25	36	22	14	7	20	7	8	8	26	19	26	19	15	14	5	2	2	0	6	3	8	8	7	37	3	7	2	4
51	Itgb2	14	10	6	21	8	8	0	2	0	4	2	2	4	0	0	7	20	2	100	21	36	72	28	2	58	33	31	2	64	21	46	23	31	43	6	2	0	6	8	18	8	8	16	28	36	22	22	16
52	Hddc2	3	0	2	7	2	0	0	0	0	7	0	0	0	0	0	2	0	0	35	6	19	28	9	0	13	2	6	0	12	16	18	16	0	8	0	0	2	4	0	6	4	4	2	17	0	0	0	4
53	Tpd52l1	18	21	39	43	17	18	17	6	11	8	3	13	7	6	13	39	6	12	224	112	198	160	50	9	107	75	61	27	130	100	128	71	81	115	20	8	19	13	16	30	22	19	27	85	44	25	49	45
54	Pemt	34	29	23	39	7	26	2	1	14	8	8	4	14	0	12	18	12	27	180	78	97	127	32	5	103	76	70	12	161	104	138	80	76	142	11	15	48	13	38	24	22	32	54	121	123	48	53	38
55	Cdh1	14	31	36	61	8	57	2	5	4	3	2	16	8	0	10	33	14	21	250	88	169	174	76	20	84	68	63	31	148	83	140	90	64	79	10	10	5	28	18	28	16	35	31	110	75	32	33	19
56	Cdh4	183	125	136	200	26	128	22	27	35	29	5	42	54	18	72	128	38	120	779	400	605	699	227	47	452	370	303	134	755	543	791	558	384	604	80	86	87	101	125	189	164	140	225	588	483	200	229	215
57	Ckmt1	1	7	0	4	0	0	2	0	0	2	0	0	0	0	0	1	0	4	16	4	14	13	4	2	6	4	7	2	16	11	14	5	6	15	6	6	0	0	0	2	6	2	4	4	13	0	4	8
58	Bcl6b	2	2	1	0	0	10	0	0	0	0	0	0	0	0	2	0	0	0	11	1	7	11	5	0	10	16	7	2	2	5	10	13	12	16	0	2	0	0	0	0	1	0	4	5	8	0	10	0
59	Clec10a	4	4	8	15	2	6	0	0	0	2	0	0	6	0	8	15	8	0	49	28	16	31	10	7	7	13	4	2	47	39	39	24	20	21	4	2	2	6	2	6	10	0	4	23	14	7	16	6
60	Alox12	8	0	2	5	0	4	0	0	0	2	0	4	2	8	2	6	1	5	26	24	23	8	7	0	23	20	13	4	29	16	18	11	15	21	5	1	0	0	4	6	14	2	6	10	10	8	6	12
61	Comt	2	4	6	11	2	5	0	0	0	4	0	0	0	0	4	6	5	4	52	10	36	33	2	1	21	22	14	2	48	23	44	4	17	32	6	4	4	6	8	14	6	12	14	36	18	12	12	6
62	Rtca	2	2	17	14	2	11	3	6	2	9	0	3	8	2	14	9	0	4	36	29	26	29	10	2	10	20	11	1	19	18	11	16	18	21	12	7	18	4	3	22	11	18	14	43	22	19	16	23
63	Dbt	21	10	14	25	5	10	0	2	0	4	1	0	6	2	2	19	10	6	105	80	60	109	23	15	53	34	37	9	76	45	83	72	56	75	6	2	4	6	4	19	9	12	12	62	40	17	20	7
64	Dazap2	2	0	2	7	5	3	2	0	0	0	0	0	2	0	0	6	2	0	34	15	13	5	5	0	6	13	6	6	29	14	12	10	13	11	2	3	0	2	0	5	2	0	6	16	10	2	0	0
65	Mcts1	0	0	0	6	2	2	0	0	0	0	0	0	0	0	2	0	0	2	7	6	17	11	2	0	4	5	2	6	12	7	6	12	0	10	2	0	2	2	0	2	4	2	2	6	6	0	2	6
66	Rem1	2	2	0	5	0	1	0	1	0	0	0	0	0	1	0	1	0	4	12	6	11	13	2	0	8	5	6	7	3	0	0	11	4	1	6	0	2	4	0	2	0	2	8	2	0	6	6	0
67	Rnf17	53	48	52	73	21	62	9	0	2	13	5	3	14	2	7	51	49	32	364	256	303	301	97	9	177	98	89	47	303	173	261	150	123	195	25	21	52	29	28	73	43	35	44	221	123	54	78	61
68	Trappc10	34	22	26	40	10	26	0	3	2	4	1	11	2	7	2	30	8	32	156	72	117	56	87	5	60	60	32	8	154	70	131	103	74	97	13	19	22	22	19	29	23	19	34	109	79	29	28	12
69	Ccm2	17	33	25	48	9	39	2	5	2	6	1	4	4	2	22	32	15	7	152	55	103	104	46	2	44	41	33	28	143	76	119	98	60	72	9	11	14	9	26	41	23	16	17	97	57	34	49	38
70	Wap	0	0	0	6	0	0	0	0	0	0	0	0	0	0	0	2	4	0	6	7	4	10	0	0	0	2	0	2	6	8	13	12	2	12	0	0	5	0	0	0	0	2	0	7	8	4	0	0
71	Tbrg4	5	8	6	5	11	8	0	0	2	4	4	0	0	4	0	6	2	7	48	11	21	13	6	0	11	21	3	2	21	29	42	28	7	17	7	0	4	10	0	3	10	9	12	40	4	6	4	9
72	Tmprss2	12	12	6	16	2	22	0	5	0	5	0	0	2	0	4	11	12	6	52	41	95	141	28	5	61	35	17	21	57	63	67	58	56	45	0	2	4	6	7	4	14	22	20	62	31	12	8	16
73	Mx1	9	13	3	10	0	3	0	1	0	3	0	1	1	0	2	8	2	11	35	21	17	21	5	2	27	16	12	4	21	12	27	12	16	17	1	0	6	6	7	4	8	6	16	26	10	1	5	0
74	Fap	27	11	23	25	7	8	5	0	4	6	8	1	4	2	4	18	13	10	132	52	96	110	30	4	55	45	33	11	68	54	80	67	29	48	17	15	8	12	19	25	23	36	23	90	41	20	34	30
75	Gcg	0	0	0	2	0	4	0	2	2	0	0	0	0	0	0	1	0	0	9	3	2	12	2	0	4	14	4	0	6	10	6	2	2	6	1	0	0	2	6	2	0	2	0	8	6	6	4	2
76	Ndufa9	6	12	7	14	6	2	0	0	0	2	3	3	2	0	2	11	6	9	50	52	35	23	34	9	36	30	6	2	40	15	39	21	18	24	9	0	16	2	6	10	12	6	17	43	29	17	5	24
77	Egfl6	41	18	17	34	9	20	1	5	4	11	0	2	9	6	16	46	18	14	195	138	183	117	36	16	38	23	25	23	76	58	74	72	35	59	25	20	19	11	16	32	37	35	45	58	47	46	45	33
78	Lck	25	3	13	14	12	22	7	2	2	4	4	1	7	3	8	12	4	23	106	59	54	53	15	1	20	38	19	4	108	46	75	54	50	84	4	10	2	13	8	29	9	17	26	66	47	25	31	12
79	Tssk3	2	3	0	0	0	5	0	0	0	0	0	0	0	0	0	1	0	0	4	0	2	2	0	1	6	5	0	0	4	0	2	1	4	6	0	0	0	0	4	3	0	3	0	0	4	0	2	0
80	Cttnbp2	46	40	15	54	11	32	11	10	6	11	8	13	20	6	10	40	17	31	266	100	238	280	109	22	164	124	119	30	165	99	153	106	88	128	48	23	36	36	16	39	53	27	79	141	91	45	86	68
81	Galnt1	45	23	34	36	4	35	12	2	0	4	10	2	11	2	2	33	11	29	172	76	125	107	38	25	59	38	49	20	131	65	106	74	79	87	8	4	10	4	15	40	22	23	15	87	58	18	32	21
82	Myf5	0	2	0	2	0	0	0	0	0	0	0	0	0	0	0	0	0	0	9	2	6	2	4	0	0	6	3	0	4	4	0	4	0	2	0	2	0	0	2	0	0	0	0	6	4	0	0	0
83	Mkrn2	13	10	15	15	3	3	0	0	0	0	0	5	2	0	0	6	9	10	58	36	33	36	9	6	40	17	19	8	52	35	52	50	31	57	2	0	2	7	3	6	10	3	9	31	20	12	8	11
84	Pparg	37	20	46	46	17	27	6	2	11	9	5	21	8	4	22	21	13	33	237	96	203	245	66	19	89	98	104	33	123	109	198	72	91	94	29	13	10	21	17	45	35	56	55	139	98	33	58	53
85	Raf1	22	14	11	44	2	20	4	0	2	7	4	5	4	0	4	23	7	18	181	60	128	97	44	3	70	81	39	16	98	117	100	64	92	113	24	6	7	19	7	32	20	30	37	88	74	23	44	20
86	Gm4532	13	6	7	37	2	5	0	0	1	1	2	2	2	0	10	12	10	6	71	71	66	61	17	1	19	32	17	15	48	47	50	50	23	44	10	2	4	8	22	9	6	4	12	90	43	18	8	10
87	Pdgfb	0	3	1	12	7	5	0	0	1	0	1	0	0	6	3	1	0	0	42	30	21	28	9	0	18	22	26	6	27	19	16	28	16	23	1	2	0	7	6	0	1	9	2	12	8	6	10	4
88	Acvrl1	21	8	26	9	2	6	2	0	4	0	0	6	0	4	9	25	9	18	67	53	28	75	30	1	57	25	14	9	64	46	26	51	45	52	0	2	10	7	16	4	19	2	5	64	69	11	6	6
89	Tamalin	0	0	2	0	0	4	0	0	0	0	2	0	0	0	0	0	0	6	3	0	10	16	0	0	5	0	3	0	12	8	16	0	9	20	4	0	2	0	0	6	2	0	3	12	9	2	1	12
90	Acvr1b	14	6	15	17	2	15	0	0	0	2	0	0	2	0	2	10	3	8	81	23	38	55	16	2	54	12	26	18	75	51	70	38	24	55	22	6	14	31	18	14	21	13	26	42	21	19	36	12
91	Tom1l2	52	43	73	44	10	39	0	7	10	9	7	32	28	8	14	77	11	62	215	132	159	263	69	21	182	140	105	20	271	190	268	204	150	194	32	27	20	37	49	79	62	50	86	290	216	79	59	76
92	Gpa33	5	6	5	2	2	4	2	0	5	0	0	0	0	0	2	12	1	8	59	24	54	76	30	5	25	11	22	14	25	24	33	28	11	21	2	0	0	8	4	10	7	7	9	22	22	16	13	12
93	Zfp385a	22	22	28	24	7	24	2	2	0	6	0	8	12	3	2	13	8	9	148	82	98	81	60	7	40	32	10	15	104	34	58	44	27	51	19	5	11	6	5	17	26	30	5	60	14	16	16	13
94	Itga5	17	8	25	25	12	3	2	4	0	8	2	1	3	0	14	17	14	12	74	69	58	54	20	6	40	35	23	14	58	52	59	39	22	51	2	6	12	12	5	17	15	2	6	59	31	15	13	10
95	Gabra2	41	15	33	82	21	32	67	15	26	20	14	29	34	17	34	56	21	35	236	127	142	232	88	6	104	49	75	39	112	76	98	90	58	121	80	87	82	46	71	74	85	65	105	137	108	90	102	157
96	Wdr77	0	0	0	0	0	0	0	0	0	0	0	0	0	0	0	0	0	0	0	0	0	0	0	0	0	0	0	0	0	0	0	0	0	0	0	0	0	0	0	0	0	0	0	0	0	0	0	0
97	Adora3	0	0	0	0	0	0	0	0	0	0	0	0	0	0	0	0	0	0	0	0	0	0	0	0	0	0	0	0	0	0	0	0	0	0	0	0	0	0	0	0	0	1	0	0	0	0	0	2
98	Atp5pb	3	0	0	12	2	6	0	0	0	0	0	0	2	0	2	2	0	0	23	33	37	15	2	3	26	26	4	6	28	15	21	9	0	30	0	0	0	0	0	2	0	8	2	8	8	8	4	9
99	Sox9	2	0	6	3	0	2	0	0	0	0	0	0	1	0	0	0	0	0	2	3	2	7	0	0	3	2	6	2	19	4	2	2	6	7	7	0	0	2	7	8	2	2	4	5	6	2	4	1
100	Hnrnpd	9	10	6	15	6	2	0	1	6	0	0	6	4	2	0	7	2	0	35	11	21	37	25	6	22	24	8	12	28	17	38	22	32	36	4	2	6	2	5	0	4	7	10	31	26	14	6	6
101	Dynlt1c	6	1	4	4	4	3	7	1	18	10	0	0	10	6	5	6	2	4	14	8	6	8	0	0	9	10	4	3	4	8	13	8	7	8	23	13	20	6	14	10	7	23	32	19	11	11	25	9
102	C1d	7	3	9	10	2	10	0	0	0	2	3	0	4	0	0	10	2	0	62	16	29	32	12	1	26	7	4	6	33	26	29	21	17	20	0	0	4	7	1	8	19	11	7	17	15	17	13	4
103	Gm2a	8	4	4	9	2	8	6	0	6	7	0	0	0	1	0	8	4	1	35	10	31	30	7	0	16	10	15	2	17	33	26	14	15	24	3	9	1	3	6	10	5	6	15	29	20	10	5	14
104	Krit1	21	1	6	12	2	3	2	0	2	0	0	12	3	1	5	5	0	1	67	27	47	40	14	0	36	38	29	15	49	30	36	14	9	22	2	0	2	3	6	8	5	19	15	27	22	15	9	10
105	Clcn4	19	10	6	8	2	4	9	8	4	9	0	2	15	2	6	4	3	4	16	22	26	43	10	3	26	24	17	5	38	20	13	30	19	31	23	18	13	11	15	34	21	13	15	54	33	22	20	28
106	Vmn2r88	0	0	0	0	0	0	0	0	0	0	0	0	0	0	0	0	0	0	0	0	0	0	0	0	0	0	0	0	0	0	0	0	0	0	0	0	0	0	0	0	0	0	0	0	0	0	0	0
107	Grm6	7	6	2	9	2	0	0	1	0	12	0	0	0	0	2	3	0	1	9	11	21	10	7	0	10	9	12	0	21	24	48	12	10	24	0	2	2	10	4	6	5	5	0	29	14	12	10	8
108	Sema4f	12	0	5	11	4	16	15	4	4	22	3	17	5	0	9	13	6	8	45	11	28	40	13	2	31	34	20	0	40	29	39	45	43	35	2	3	6	12	5	24	26	13	21	29	37	10	16	2
109	Hk2	18	12	21	22	8	19	0	0	5	2	2	0	10	0	5	13	0	13	131	69	69	72	20	5	74	39	25	16	112	49	73	60	42	91	10	12	7	12	7	22	22	24	11	55	38	40	39	22
110	Myo18a	88	61	62	120	22	119	3	0	5	25	2	27	19	20	27	95	37	51	484	219	280	309	91	19	164	128	81	40	345	215	291	194	143	189	39	17	21	36	38	82	65	64	83	231	162	80	105	72
111	Sez6	14	11	15	18	6	19	0	2	0	10	8	6	5	6	2	38	6	10	71	30	101	77	32	8	49	32	37	6	120	67	132	64	71	64	16	3	21	19	26	37	32	7	42	114	84	16	38	19
112	Haao	0	3	2	11	0	6	2	0	2	1	0	0	0	0	2	0	4	2	13	12	7	18	4	0	14	17	2	2	18	19	32	23	20	27	8	6	4	6	0	2	4	0	17	18	20	14	12	12
113	Cd52	0	0	0	0	0	4	0	0	0	0	0	0	0	0	0	0	0	0	6	10	9	8	2	0	6	4	3	2	0	7	20	0	2	4	0	0	0	0	0	1	0	0	0	0	10	2	2	0
114	Abhd15	6	2	0	0	0	6	0	0	0	0	2	0	4	0	0	4	0	3	11	12	9	20	3	2	4	12	1	4	10	5	10	10	1	11	0	2	0	0	0	6	4	0	0	4	8	6	6	7
115	Hoxb6	0	0	0	0	0	0	0	0	0	0	0	0	0	0	0	0	0	0	0	0	0	0	0	0	0	0	0	0	0	0	0	0	0	0	0	0	0	0	0	0	0	0	0	0	0	0	0	0
116	Loxl3	11	2	3	14	2	6	0	0	0	2	0	0	0	0	0	4	2	0	3	8	11	24	0	0	12	1	9	5	19	14	33	28	5	20	0	0	0	0	0	7	6	9	12	30	9	2	6	12
117	Tcl1b5	0	4	6	0	0	0	0	0	0	0	0	0	0	0	0	2	0	0	10	0	7	4	5	0	7	3	2	2	6	2	6	7	8	2	0	7	2	2	3	4	2	2	2	10	4	10	2	0
118	Btn1a1	4	0	4	0	1	0	9	0	2	0	0	0	4	1	2	5	2	0	4	2	9	10	8	0	0	4	6	2	9	3	14	0	10	7	4	6	2	7	0	1	7	4	6	5	7	2	16	1
119	Kat2b	40	23	30	67	5	34	31	17	29	6	1	22	30	21	63	41	15	25	139	70	114	162	39	4	84	84	49	24	134	75	136	72	70	95	65	40	67	28	28	36	46	69	76	134	79	73	79	78
120	Rab5b	20	12	13	14	2	5	4	0	2	2	1	10	0	0	6	1	6	1	61	22	63	73	32	1	29	12	5	13	58	21	59	30	26	32	4	2	6	10	2	7	13	10	9	28	20	6	18	20
121	Cryba1	0	0	0	0	0	0	0	0	0	0	0	0	0	0	0	0	0	0	0	0	0	0	0	0	0	0	0	0	0	0	0	0	0	0	0	0	0	0	0	0	0	0	0	0	0	0	0	0
122	Dnmt3l	0	1	11	17	0	6	0	0	4	0	0	0	4	0	2	2	4	12	15	35	31	46	10	0	12	20	15	2	28	36	35	44	42	34	11	2	3	14	2	8	17	6	10	30	41	10	17	15
123	Aire	4	3	2	17	0	0	0	0	0	0	0	0	0	0	1	5	4	0	14	4	35	23	9	0	18	6	0	2	26	14	12	25	8	15	0	0	0	9	8	10	6	2	6	15	11	6	10	6
124	Icosl	4	10	12	6	1	0	0	0	0	2	2	4	0	2	2	4	0	8	49	21	22	23	8	2	17	28	10	2	34	24	34	14	18	22	2	6	4	10	4	6	18	0	4	42	26	8	4	18
125	Spg7	20	5	13	16	0	16	5	2	4	5	1	7	10	4	6	16	6	22	61	37	50	44	23	1	36	30	14	11	97	53	86	50	39	54	9	11	4	13	9	27	9	13	28	60	55	17	26	7
126	Sult5a1	5	2	7	11	3	2	0	1	0	6	0	4	0	0	3	16	1	3	42	13	39	24	18	0	30	17	10	5	41	22	21	23	11	28	6	8	1	4	8	14	12	17	10	23	31	9	21	7
127	Rpl13	2	0	0	2	0	0	2	0	0	0	0	0	0	2	2	4	0	0	2	7	2	1	6	0	0	2	2	0	4	0	4	2	4	4	0	0	0	0	0	0	0	0	2	4	0	2	0	2
128	Chmp1a	0	0	0	5	2	10	0	0	2	0	0	0	0	0	4	4	2	4	22	10	21	16	5	0	9	2	10	0	13	8	20	8	6	8	2	0	0	2	6	0	4	2	0	8	6	2	10	2
129	Rpa1	36	25	16	18	4	9	2	0	6	4	0	4	4	1	5	22	4	16	130	54	79	83	31	0	54	17	42	11	83	52	129	53	48	81	6	3	13	10	8	24	23	12	27	64	60	20	37	42
130	Serpinf1	4	1	4	6	2	0	0	0	0	2	4	0	0	0	2	7	2	0	60	28	37	38	16	2	8	28	8	2	13	30	30	17	15	24	0	0	6	4	6	8	4	0	6	12	8	0	8	3
131	Tubgcp3	33	8	21	28	7	27	21	1	13	23	11	6	9	5	23	48	12	28	178	51	83	143	44	8	55	32	72	15	140	71	148	106	57	104	22	13	20	8	17	32	36	21	43	82	66	31	39	46
132	Oprm1	27	22	26	28	15	27	19	2	22	23	9	11	12	9	20	43	14	12	233	88	161	258	70	19	137	123	90	37	121	94	117	86	83	71	57	36	44	33	19	42	54	60	86	127	36	43	73	49
133	Polr3d	0	4	2	2	0	0	0	0	0	0	0	0	0	1	0	4	0	0	3	5	11	7	1	2	4	8	8	2	16	7	7	6	2	6	0	0	0	2	0	0	0	2	4	0	4	0	8	2
134	Tcf7	2	5	3	16	2	2	0	0	4	0	0	0	2	1	0	4	2	8	26	18	25	36	7	4	24	10	12	2	15	23	29	24	12	23	8	7	6	3	0	3	2	16	2	18	14	15	7	4
135	Ddx3x	2	2	2	4	0	8	0	0	5	5	0	0	1	3	1	6	0	10	24	11	39	35	11	0	6	3	2	0	24	13	23	16	11	17	0	0	0	7	10	37	6	2	7	16	24	18	13	1
136	Il12rb1	5	0	2	4	0	1	0	1	0	0	0	0	4	0	0	2	1	6	10	9	32	10	6	0	27	6	2	5	10	6	29	23	12	24	0	4	8	6	8	4	8	5	9	25	11	2	8	7
137	Slc5a5	9	1	4	2	0	6	4	0	0	2	0	0	0	0	0	6	0	8	31	14	18	17	10	0	10	4	9	2	23	27	23	4	10	21	2	2	2	4	0	13	4	2	6	12	12	3	2	2
138	Kcnn3	86	36	49	115	13	84	6	12	9	26	8	30	14	20	36	99	32	58	377	260	343	334	107	27	195	174	140	53	397	242	375	260	189	258	39	25	44	64	60	89	80	52	99	280	229	125	108	66
139	Usp32	95	64	67	118	23	101	17	10	21	18	5	17	29	21	20	89	37	61	636	274	400	296	157	26	201	150	127	44	366	247	424	287	234	275	52	31	48	71	80	95	83	88	104	308	234	99	126	80
140	Car4	13	8	5	13	4	8	1	0	0	2	2	1	2	0	2	10	9	4	43	31	30	29	13	0	15	37	5	6	33	30	18	27	12	15	6	2	2	4	12	6	17	6	6	35	10	15	2	10
141	Txnrd3	8	0	4	22	7	10	10	2	13	6	2	3	3	1	2	9	4	4	65	23	60	50	13	4	47	20	53	8	42	48	44	27	17	34	13	12	14	7	3	23	21	18	28	35	32	28	30	32
142	Fasl	0	0	0	0	0	3	0	0	0	0	0	0	4	0	0	0	2	0	18	4	4	6	1	0	14	7	8	0	8	0	8	6	2	2	0	0	0	0	0	0	0	0	0	5	0	2	4	2
143	Zfp512b	0	2	4	2	2	2	0	4	0	0	0	2	2	0	0	4	0	2	5	1	2	4	2	0	4	6	8	6	8	12	6	10	6	10	0	1	6	0	0	0	4	2	8	7	8	2	11	4
144	Dnajc5	47	18	45	25	5	16	0	2	2	4	0	2	4	0	6	37	5	28	154	76	108	105	36	13	55	30	27	13	103	76	92	38	61	100	4	6	9	19	13	41	40	28	18	94	64	37	30	30
145	Tpd52l2	10	20	16	22	8	3	2	0	0	8	2	5	1	0	2	47	9	30	64	34	32	63	47	12	55	34	28	13	38	34	53	45	30	57	1	4	8	29	17	24	6	9	14	113	79	33	24	4
146	Fmr1	15	15	18	20	7	6	3	2	0	6	0	13	5	8	10	12	8	15	172	48	95	85	41	12	21	15	7	4	33	32	60	44	43	53	14	8	14	12	8	35	26	16	14	37	29	4	35	32
147	Bcl11a	12	8	16	36	6	12	0	2	6	2	0	4	0	6	8	21	2	6	88	62	78	78	20	4	73	52	49	17	97	51	65	64	29	63	22	8	10	17	16	22	40	11	18	78	34	18	21	18
148	Il4	0	2	3	3	0	1	0	0	0	2	3	0	9	4	1	4	0	2	29	10	22	13	10	0	14	16	12	6	13	26	12	12	6	29	2	0	4	6	4	8	4	0	2	21	18	1	3	11
149	Pxmp4	2	9	6	11	0	8	2	0	1	6	0	2	6	4	4	11	2	7	78	13	40	31	14	1	12	19	21	8	40	34	23	35	30	20	2	6	10	6	4	9	0	3	6	22	28	10	10	17
150	Dlg3	6	2	9	17	6	8	15	2	4	9	0	0	5	1	8	22	1	13	88	34	68	63	43	1	23	20	12	10	77	43	73	29	32	86	36	29	21	8	23	29	25	32	63	47	58	35	23	47
151	Gnb1l	41	33	52	58	10	24	1	0	2	2	1	8	16	3	8	30	5	26	196	143	201	204	49	3	119	65	67	35	172	109	193	134	79	143	12	17	16	35	26	26	38	30	44	148	84	48	61	65
152	Dbh	2	0	0	9	3	3	4	0	4	6	0	2	9	5	0	10	2	3	55	19	33	30	10	6	32	8	24	2	27	26	50	26	9	42	2	1	3	0	1	8	0	5	9	28	19	14	17	4
153	Mmp11	4	0	6	5	2	5	2	2	0	0	0	0	2	0	2	6	0	3	30	23	16	14	15	0	21	6	6	2	28	15	24	10	6	20	0	0	6	6	4	4	2	4	9	25	6	6	12	4
154	Smarcb1	4	0	2	15	3	13	0	0	4	0	4	0	0	2	0	3	4	10	59	21	38	40	9	2	18	24	19	4	35	35	66	21	24	47	0	4	6	14	4	9	20	1	10	25	19	18	22	28
155	Vpreb3	12	10	5	18	1	6	0	1	0	0	0	0	2	8	0	5	1	0	36	23	14	28	14	5	16	5	4	2	29	30	19	13	7	21	0	2	0	2	0	4	6	0	4	19	30	5	4	4
156	Hip1r	18	6	11	25	3	7	0	2	0	4	4	3	5	0	6	29	8	18	28	21	36	57	19	12	40	30	21	2	84	70	79	96	45	63	5	0	2	9	22	31	27	26	18	117	81	24	28	15
157	Nsun5	9	10	15	9	5	0	0	0	1	0	0	4	0	0	1	0	3	6	42	26	19	22	8	2	10	16	1	0	33	14	23	19	23	16	9	2	7	4	0	4	3	2	5	18	14	13	6	0
158	Top1mt	10	4	10	17	2	7	5	8	16	0	0	15	2	5	9	17	1	6	33	10	15	35	1	0	20	15	10	5	33	29	16	27	17	27	38	19	19	8	10	20	24	20	19	11	21	28	36	32
159	Hoxa10	0	2	4	2	0	2	0	0	2	0	0	0	0	0	0	6	0	0	4	4	2	8	3	0	5	4	8	0	10	6	5	12	0	2	0	0	0	4	1	2	0	0	4	3	14	4	4	0
160	Hoxa4	0	0	0	0	0	0	0	0	0	0	0	0	0	0	0	0	0	0	0	0	0	0	0	0	0	0	0	0	0	0	0	0	0	0	0	0	0	0	0	0	0	0	0	0	0	0	0	0
161	-	2	0	1	6	0	5	0	0	0	0	0	0	0	0	0	7	1	10	22	9	10	6	8	0	9	10	3	6	5	0	8	0	10	8	0	3	0	0	0	3	2	0	7	12	4	0	4	6
162	Mmp14	15	5	14	15	0	4	1	4	10	10	2	4	2	0	9	10	0	16	77	26	29	23	11	0	18	18	13	10	40	43	26	26	17	24	14	4	7	17	3	18	10	8	18	34	25	17	24	23
163	Slc7a7	18	21	25	42	10	26	4	6	6	10	5	4	6	2	7	34	14	15	124	48	95	101	31	1	60	45	44	18	141	77	120	97	77	104	12	6	20	31	10	39	21	18	10	104	78	39	43	32
164	Oxa1l	6	0	6	14	5	4	0	0	0	0	0	0	0	0	4	0	4	2	13	6	9	14	6	0	12	12	3	0	27	3	17	13	14	15	0	2	10	4	0	6	2	2	0	7	12	2	0	4
165	Heatr6	4	12	8	4	6	5	0	0	0	0	0	0	0	2	3	15	0	17	89	51	67	68	26	6	38	23	37	9	60	29	42	36	17	44	4	4	4	2	4	12	12	2	13	34	30	12	11	4
166	Ccl3	0	0	0	0	0	0	0	0	0	0	0	0	0	0	0	0	0	0	0	0	0	0	1	0	0	0	0	0	1	0	0	2	0	0	0	2	0	0	0	0	0	0	0	0	0	0	0	0
167	Wfdc18	0	0	0	0	0	0	0	0	0	0	0	0	0	0	2	0	0	0	4	2	0	4	0	0	3	2	0	2	6	6	10	4	0	0	0	2	0	0	0	0	2	0	0	0	2	0	4	0
168	Icam4	0	0	0	0	0	0	0	0	0	0	0	0	0	0	0	0	0	0	0	0	0	0	0	0	0	0	0	0	0	0	0	0	0	0	0	0	0	0	0	0	0	0	0	0	0	0	0	0
169	Ilf2	10	12	8	6	2	10	0	0	0	2	0	4	0	0	0	17	10	2	45	19	39	30	25	4	20	11	16	0	38	24	33	36	15	29	11	0	0	2	8	20	9	18	11	37	35	8	12	5
170	Chtop	2	0	12	0	0	0	2	0	0	0	2	2	2	0	0	4	0	6	25	3	16	24	7	0	20	14	8	0	14	6	18	2	6	18	0	0	6	2	0	8	0	6	8	12	17	10	4	6
171	Snapin	6	0	4	14	0	8	2	0	0	0	0	2	0	0	0	7	2	6	23	14	15	20	17	2	8	2	2	2	12	10	15	13	9	21	2	0	4	0	0	4	4	0	4	18	8	4	2	4
172	S100a4	0	0	0	0	0	0	0	0	0	0	0	0	0	0	0	0	0	0	0	0	0	2	0	0	0	0	0	0	2	0	0	0	0	0	0	0	0	0	0	0	0	0	0	0	0	0	0	0
173	S100a3	0	0	2	2	0	0	0	0	0	1	0	1	0	0	3	6	4	2	10	6	22	29	2	1	8	6	8	4	7	6	15	7	4	8	0	0	0	0	2	2	0	17	6	25	6	6	6	11
174	S100a5	0	0	0	1	0	4	0	0	0	0	0	0	0	0	0	0	2	0	3	1	2	6	0	0	4	9	0	0	3	6	0	2	0	0	0	0	0	0	0	0	0	0	2	4	0	0	4	0
175	S100a6	7	12	5	0	1	5	0	1	0	1	0	0	0	0	3	7	4	0	13	20	17	25	23	0	14	4	12	4	22	24	28	24	17	27	2	2	0	2	5	8	6	4	0	20	6	15	4	4
176	Scn4a	5	32	16	21	8	28	4	12	2	0	6	3	3	0	8	18	6	22	167	90	122	104	33	21	36	33	37	14	82	49	60	56	29	40	23	9	27	16	20	13	12	25	40	54	26	19	39	54
177	Icam2	6	8	6	13	3	8	2	0	0	1	0	0	1	0	6	11	7	1	89	39	50	50	29	0	11	12	5	4	64	27	49	27	26	45	0	0	2	5	4	8	3	2	12	18	16	9	7	12
178	Mapk7	0	0	0	0	2	11	0	0	0	0	0	0	0	0	1	0	0	0	11	6	7	2	4	0	4	12	4	4	2	4	10	4	0	6	0	0	2	0	0	4	2	0	2	6	2	4	6	0
179	Epn2	35	11	19	31	11	20	0	0	6	4	2	6	4	3	13	13	7	15	119	71	83	80	29	6	96	113	30	20	126	86	88	64	58	76	21	6	7	24	25	31	13	20	20	101	70	40	32	29
180	B9d1	3	0	2	6	2	0	0	0	0	0	0	4	0	0	0	10	0	0	12	22	13	6	6	0	2	3	6	2	9	10	14	10	10	7	8	0	0	4	0	2	0	0	6	15	6	4	0	4
181	Sec24b	31	11	10	38	7	18	1	2	6	5	4	3	15	6	13	23	2	23	133	46	131	107	42	6	69	39	63	20	75	58	107	78	58	88	10	10	20	12	31	28	23	13	34	78	65	27	45	34
182	N4bp3	1	5	0	14	7	6	0	0	0	0	0	2	2	0	0	6	2	0	24	7	10	4	7	0	6	8	9	6	25	12	38	16	13	12	0	0	6	8	9	4	2	1	8	19	3	7	5	2
183	Rmnd5b	6	0	14	4	6	0	0	0	0	0	0	0	0	0	0	6	2	0	14	7	34	17	2	0	12	8	3	6	13	12	22	14	5	16	0	0	4	0	1	2	0	0	6	20	6	6	14	5
184	Nhp2	0	0	0	2	0	3	0	0	0	0	0	0	0	0	2	4	2	0	8	4	10	7	2	0	0	2	0	0	10	2	18	2	6	4	0	0	0	2	3	7	6	2	2	5	2	0	2	6
185	Vps9d1	0	4	7	2	2	8	0	0	0	4	0	3	6	8	4	7	0	8	51	5	28	28	11	0	25	8	19	2	29	30	36	25	14	32	11	2	6	0	6	9	16	2	2	24	14	10	21	9
186	Zfp276	27	8	6	5	5	9	2	2	0	2	0	2	4	0	4	8	2	2	59	44	66	61	49	2	16	26	14	4	56	36	53	53	15	46	2	2	0	4	6	4	8	8	7	18	19	12	12	6
187	C1ql4	0	0	0	0	2	4	0	0	0	2	0	0	0	0	0	0	0	0	5	2	4	2	0	0	3	4	5	0	12	10	4	7	2	2	0	0	0	0	0	0	2	1	0	4	4	3	2	4
188	Mfsd10	11	0	0	0	0	2	0	0	0	0	0	0	2	0	0	0	0	0	12	9	3	20	1	0	4	6	0	2	13	2	3	3	2	6	0	0	2	0	0	0	0	0	0	0	2	2	2	0
189	Luzp1	43	20	43	64	3	27	4	3	5	40	1	12	5	10	31	39	8	19	243	142	152	101	62	12	99	51	50	20	198	126	207	134	97	145	37	16	20	42	30	79	36	43	24	198	124	48	69	46
190	Slc13a2	8	14	15	7	2	10	0	2	2	6	4	0	4	4	2	8	5	10	105	82	72	86	25	9	37	21	11	6	65	35	54	33	21	70	10	5	7	9	15	11	10	8	14	38	23	7	13	23
191	Kctd10	2	6	2	2	2	2	6	0	0	0	0	3	0	0	3	8	3	1	29	10	9	34	16	0	11	13	8	2	23	24	35	26	12	23	0	1	2	11	2	5	6	2	8	24	24	2	12	0
192	Poldip2	3	4	5	5	0	0	0	2	2	0	0	2	2	0	0	12	1	6	21	11	28	34	2	4	9	7	10	2	25	24	8	8	11	23	0	0	0	6	0	8	8	6	0	20	26	9	2	6
193	Sebox	2	0	0	2	0	0	0	0	0	2	0	0	0	0	0	0	0	2	0	0	2	8	2	0	0	0	0	0	0	4	0	4	4	6	0	0	0	0	0	0	2	0	0	0	0	4	4	0
194	Ift20	2	2	2	4	1	1	0	0	4	2	0	0	0	0	2	2	0	4	38	15	17	21	8	0	7	12	4	2	24	13	29	12	12	9	0	2	2	0	0	0	4	4	0	10	7	6	6	4
195	Col6a1	12	4	6	6	4	12	0	0	0	0	0	0	0	0	4	2	0	2	4	16	30	29	12	0	11	16	8	4	22	12	35	38	16	16	0	0	10	2	2	2	4	6	2	29	12	8	15	2
196	Pcbp3	93	55	53	98	28	65	7	12	12	13	2	24	15	4	26	57	26	50	325	145	277	414	119	17	225	168	118	42	350	306	346	251	171	316	49	24	58	50	51	91	104	59	90	354	254	114	128	80
197	Lgals9	17	6	21	16	8	4	0	0	0	2	0	8	5	2	4	5	0	0	72	34	78	32	10	0	29	23	11	8	49	24	49	26	27	27	2	0	8	5	9	16	11	14	16	42	31	10	11	8
198	Araf	28	30	39	34	10	14	4	3	2	10	7	9	10	2	6	54	8	19	156	97	125	93	57	12	58	48	33	16	121	92	125	111	48	96	11	10	17	40	24	42	30	26	29	159	77	53	29	34
199	Cfp	5	2	0	2	0	0	0	0	4	0	1	1	2	2	0	0	4	2	20	10	2	9	4	0	2	6	0	0	14	12	11	6	2	10	2	0	0	4	2	2	10	1	4	4	2	6	10	5
200	Timp1	0	0	0	0	0	0	0	0	0	0	0	0	0	0	0	0	0	0	0	0	0	0	0	0	0	0	0	0	0	0	0	0	0	0	0	0	0	0	0	0	0	0	0	0	0	0	0	0
201	Uxt	8	6	11	15	6	10	4	4	1	3	0	2	2	0	4	8	4	0	44	15	59	20	19	2	8	11	2	0	39	18	32	43	12	29	4	2	2	9	6	5	2	6	14	8	13	6	18	6
202	Cnnm3	0	0	8	6	6	2	0	1	0	0	0	2	0	0	0	2	0	4	18	10	23	12	0	0	6	16	6	9	24	14	31	19	6	18	1	0	0	4	0	8	14	4	3	12	24	14	22	2
203	Lman2l	6	7	1	12	4	8	0	0	0	0	2	8	2	0	0	6	6	17	26	31	36	41	7	1	19	12	21	4	36	31	54	15	36	25	10	4	14	1	5	21	10	17	6	37	43	9	6	10
204	Mcm3ap	30	12	15	21	13	39	2	7	5	2	2	8	1	0	8	28	14	9	86	69	93	115	28	5	40	37	28	21	96	89	92	54	59	62	4	0	4	7	8	22	26	18	37	75	45	54	11	25
205	Pcnt	43	28	27	73	35	29	0	2	7	12	5	8	17	4	31	99	33	64	192	82	150	263	96	22	75	98	71	27	197	158	158	147	99	148	27	6	20	48	44	90	40	41	80	388	300	88	48	49
206	Ftcd	6	2	6	5	4	2	0	0	0	0	4	4	2	2	2	0	0	4	23	13	14	23	16	2	15	14	14	0	32	17	27	18	13	18	0	0	4	2	9	2	7	9	10	34	22	9	10	4
207	Mxd1	5	10	11	9	0	3	1	2	2	0	0	6	0	0	0	6	2	2	28	19	31	16	10	0	27	4	12	10	52	20	44	20	19	24	0	2	2	4	4	12	8	4	9	29	22	7	12	4
208	Gmcl1	22	6	25	36	0	24	2	1	0	0	0	6	8	6	8	34	12	16	98	105	84	128	34	22	70	50	24	10	89	67	113	66	49	63	6	7	12	34	13	28	22	22	12	105	85	37	25	24
209	Snrnp27	2	2	0	9	4	18	1	0	0	1	0	2	0	0	2	4	3	0	29	3	26	19	10	0	6	10	5	0	19	18	30	3	10	12	1	1	6	5	7	6	6	6	4	26	9	6	0	3
210	Oas1c	1	0	4	6	4	2	0	0	0	0	0	0	0	0	6	0	0	0	6	2	0	13	4	0	4	14	2	8	16	22	16	6	6	10	8	4	0	0	2	2	4	6	8	24	14	0	4	0
211	Oas1h	2	6	9	0	0	12	0	0	0	0	0	5	0	0	2	6	1	11	22	3	24	34	16	0	14	6	6	4	39	17	18	20	16	17	0	0	4	2	2	13	14	2	0	52	50	4	6	0
212	Ocrl	12	10	9	7	5	21	4	7	3	0	0	5	5	2	3	2	0	3	59	30	29	85	21	7	10	14	10	2	43	17	40	23	12	17	7	7	8	4	4	5	24	11	15	42	41	16	19	14
213	Calm1	2	0	13	10	0	0	0	0	0	0	0	12	9	4	0	2	6	0	20	12	25	8	4	0	10	17	4	4	28	10	15	7	6	14	0	2	0	0	6	8	0	2	5	8	2	0	9	9
214	Agpat3	30	10	54	43	18	40	1	4	2	16	10	15	16	5	25	65	16	18	136	88	125	120	59	10	91	38	55	8	174	130	133	133	78	114	16	14	31	42	20	42	33	73	49	185	142	48	41	19
215	Slc26a3	26	22	34	26	6	29	6	6	5	20	0	14	5	4	13	26	34	22	204	92	149	140	66	3	70	46	67	23	138	89	108	99	52	92	15	29	37	38	14	43	38	32	59	88	90	38	64	47
216	Sema6b	5	4	6	13	6	2	3	0	0	2	0	2	0	0	0	15	3	5	42	16	28	26	11	0	29	31	6	0	41	42	51	51	26	37	2	4	2	18	18	19	7	20	8	59	32	8	10	4
217	Uhrf1	12	6	12	18	11	13	2	2	0	2	0	12	0	8	8	24	4	15	37	36	57	43	17	0	48	32	23	9	82	52	66	48	32	47	3	8	8	10	22	42	9	12	13	100	68	27	37	7
218	Dpp9	4	5	9	28	2	8	0	0	2	4	1	2	3	1	6	19	4	7	72	49	27	48	13	1	24	26	26	4	75	47	73	65	39	47	12	3	0	13	2	24	11	13	16	53	31	12	14	25
219	Ramp2	3	1	0	13	5	2	1	0	0	0	0	2	0	0	1	4	0	1	24	13	16	23	9	0	19	8	5	2	17	10	14	6	0	16	2	0	2	0	0	0	3	5	2	11	15	0	12	4
220	Lsr	0	4	1	7	4	9	0	2	0	2	0	3	0	0	0	4	0	0	26	9	18	13	2	4	21	5	15	4	29	6	13	12	7	14	4	0	2	2	0	5	6	0	7	15	6	8	5	4
221	Gramd1a	8	0	7	13	0	18	0	0	4	0	0	0	10	0	0	6	0	3	18	9	29	26	14	1	18	7	16	6	38	22	39	19	19	24	4	6	4	0	2	14	4	1	8	15	14	6	2	4
222	Hpn	3	8	3	12	0	2	0	0	0	0	0	1	0	0	1	7	0	9	21	11	22	27	14	0	13	12	10	2	15	18	40	16	15	21	4	0	2	4	7	2	3	6	10	15	23	4	10	6
223	Gabrg1	40	16	28	37	24	31	16	9	24	10	10	8	35	21	30	47	18	17	172	62	121	172	35	20	99	74	76	34	95	93	103	71	50	76	69	33	40	29	12	51	54	35	62	118	81	25	70	67
224	Ckb	0	6	2	7	0	3	0	0	0	0	0	0	0	0	0	2	6	4	27	8	20	4	0	0	18	4	2	7	10	4	12	8	4	12	3	2	0	1	5	1	0	0	0	18	12	1	6	0
225	Sp1	15	28	63	51	8	51	2	0	0	4	2	6	18	7	20	47	20	33	185	66	117	102	37	9	91	69	37	15	108	61	120	110	52	76	16	4	8	24	13	40	40	30	38	141	115	23	26	28
226	Itgb7	30	26	20	40	2	32	4	4	2	5	0	0	15	0	12	2	4	12	93	53	88	42	15	2	35	39	16	7	54	60	95	66	22	61	2	7	2	10	7	16	8	15	6	44	28	30	20	13
227	Myg1	0	4	8	0	4	2	0	0	0	0	0	0	2	0	0	0	2	0	23	6	6	10	1	0	5	2	6	2	23	0	10	9	4	10	0	0	0	4	2	15	6	0	2	10	8	2	0	0
228	Rarg	12	12	12	25	7	7	0	0	2	2	2	3	6	0	11	4	8	19	69	47	80	84	44	10	35	33	7	4	79	49	62	58	22	53	11	10	2	7	8	10	8	10	10	26	39	26	8	27
229	Pfdn5	6	7	2	2	0	1	0	0	2	4	0	0	0	0	0	4	2	0	6	4	8	12	5	2	1	8	8	0	6	8	27	6	7	6	2	2	0	2	2	2	0	6	4	14	0	2	2	0
230	Efnb2	10	4	5	8	2	14	0	0	5	4	0	0	2	0	4	5	2	12	43	44	30	62	1	8	37	10	20	14	35	20	27	43	18	43	7	2	4	6	2	8	8	2	18	32	17	12	22	11
231	Rrp15	6	8	8	20	0	8	0	0	4	2	0	5	0	2	7	10	0	9	27	15	42	44	26	0	19	12	21	6	34	38	48	49	22	32	3	0	6	8	6	15	10	8	9	22	21	5	10	0
232	Rnd2	4	6	4	0	2	7	0	0	0	0	0	0	5	0	0	14	3	0	10	16	9	18	1	2	4	7	0	0	28	15	4	12	8	17	4	0	0	0	2	2	2	3	4	8	13	2	2	4
233	Srr	9	9	9	6	2	7	2	0	1	0	0	0	2	0	2	0	1	10	62	22	47	51	17	2	25	16	12	2	40	24	41	14	10	26	2	0	4	6	2	16	6	9	12	24	21	12	16	8
234	Sync	7	23	13	12	3	6	2	0	0	0	0	0	8	1	4	12	4	8	50	28	55	66	19	10	21	26	21	1	5	49	26	30	17	25	2	0	11	8	2	5	4	4	5	26	20	8	11	8
235	Fndc5	2	1	10	8	0	3	0	0	0	2	2	0	2	0	0	2	0	0	15	4	23	12	5	0	5	10	6	4	23	11	13	19	4	12	0	0	0	0	0	11	2	0	5	18	6	4	4	4
236	Acp5	0	0	0	0	0	0	0	0	0	0	0	0	0	0	0	0	0	0	0	0	0	0	0	0	0	0	0	0	0	0	0	0	0	0	0	0	0	0	0	0	0	0	0	0	0	0	0	0
237	Cnn1	17	9	28	20	4	30	0	0	0	0	0	6	2	0	8	20	11	34	40	45	47	79	22	4	66	34	32	13	72	36	66	41	37	59	4	4	2	16	17	39	20	14	26	100	58	26	11	4
238	Fbxo9	15	12	21	28	5	17	9	0	1	0	4	4	2	0	2	20	6	14	127	71	81	76	33	3	32	12	24	25	64	50	55	52	59	57	4	2	12	4	1	13	19	12	16	54	26	21	28	14
239	Vps50	31	18	34	27	3	28	25	11	27	13	2	6	17	8	10	41	29	25	240	52	129	187	50	9	90	68	66	30	145	126	97	90	52	106	52	47	43	31	29	45	57	53	75	84	64	42	97	73
240	Hars1	2	2	0	2	2	2	0	0	0	0	0	0	0	0	0	5	0	2	13	10	27	28	16	6	8	13	6	0	6	18	17	13	6	5	2	0	0	0	0	6	2	6	3	18	6	2	17	0
241	Zmat2	4	4	0	4	0	0	0	0	0	0	0	0	0	0	0	0	0	0	2	15	2	6	2	0	0	0	4	0	0	6	2	0	0	10	0	0	0	0	2	0	2	0	0	0	4	0	2	0
242	Ube2c	0	4	6	6	0	2	0	0	0	0	0	0	0	0	0	0	1	4	14	2	18	6	10	0	8	9	4	4	11	10	13	9	4	4	2	0	0	0	0	4	0	2	6	6	6	2	2	2
243	Smg5	9	12	14	12	6	10	4	0	1	0	0	2	7	2	0	3	0	7	56	43	33	36	4	5	28	42	14	6	37	39	83	44	36	34	17	9	0	6	8	8	16	15	17	48	17	28	31	13
244	Cct3	11	7	9	6	0	4	0	0	2	7	2	3	2	2	0	2	2	14	27	16	40	51	27	6	42	23	15	15	38	28	51	24	23	34	2	8	8	4	10	16	13	3	6	52	45	24	14	8
245	Glmp	2	0	0	2	0	1	0	0	2	0	0	0	0	0	0	2	0	0	7	2	10	12	2	0	2	4	3	2	9	4	7	2	5	6	0	0	9	2	0	2	6	4	4	15	4	2	0	0
246	Mef2d	17	12	4	16	5	8	0	0	2	8	0	0	5	2	2	10	3	10	55	31	43	47	18	5	63	29	20	11	83	33	64	56	47	31	18	7	10	11	11	17	13	18	22	59	60	19	8	19
247	Tmem79	0	2	0	0	0	0	0	0	0	0	0	0	2	0	0	2	0	0	6	0	10	0	0	0	6	3	4	0	6	4	6	3	6	6	1	4	0	0	2	0	0	0	1	12	9	2	0	2
248	Snd1	93	83	61	111	34	88	39	6	35	43	16	67	66	19	37	126	39	78	542	310	550	539	160	17	250	226	172	73	480	296	461	324	243	324	142	59	91	139	143	179	105	166	203	404	284	342	237	170
249	Col18a1	43	19	41	36	16	28	4	4	5	6	4	20	11	5	7	31	6	45	228	89	228	248	52	12	75	76	78	21	157	91	195	115	67	117	28	11	43	29	18	63	44	50	49	125	99	49	45	43
250	Slc19a1	10	5	16	24	4	3	0	0	0	6	0	0	0	0	10	8	6	5	53	34	50	42	23	0	36	19	9	8	59	37	63	38	17	46	2	8	8	5	1	5	16	10	14	46	27	10	10	12
251	Kpnb1	11	5	6	9	8	0	0	0	2	1	4	7	2	0	6	15	3	11	61	28	45	48	18	4	41	10	31	8	79	39	80	58	23	48	2	6	4	9	8	6	14	10	16	53	30	16	22	10
252	Npepps	44	33	36	49	9	36	2	2	4	10	0	9	18	9	7	49	11	40	193	71	155	130	62	11	73	52	50	10	168	95	156	114	88	164	10	18	19	18	9	57	20	17	29	136	113	44	65	29
253	Tbx21	4	4	6	10	5	14	0	0	0	4	0	2	0	0	2	8	2	2	18	8	17	23	10	0	5	6	12	6	26	14	10	20	22	14	4	0	0	1	5	5	12	6	8	34	15	3	11	5
254	Mrpl10	1	2	2	10	0	2	0	0	0	4	0	0	0	0	0	0	0	0	9	12	16	11	15	0	12	9	3	0	21	16	6	11	10	10	0	2	0	0	2	2	4	2	2	20	18	4	4	2
255	Cyp51	11	0	7	28	4	21	11	18	30	9	2	9	13	8	12	15	6	18	39	30	44	43	14	0	15	24	18	9	34	19	56	21	19	31	53	37	31	15	6	42	37	24	29	52	21	25	44	32
256	Tcf25	11	4	7	13	4	10	0	0	4	6	0	0	0	2	2	8	6	2	22	20	36	39	17	0	13	12	2	10	28	24	32	27	30	18	12	7	10	19	8	14	4	11	8	28	30	10	2	14
257	Tubb6	5	8	4	13	0	5	4	1	2	5	0	2	0	5	2	6	5	2	27	18	24	32	5	5	20	18	10	6	15	25	16	22	13	27	13	5	5	6	0	7	3	6	9	22	14	6	18	4
258	Def8	17	10	13	24	0	12	0	2	2	4	4	8	2	2	6	15	6	20	84	49	68	42	20	1	29	50	15	6	66	63	85	49	31	64	8	2	6	6	8	13	15	23	21	51	22	9	17	20
259	Meox1	0	10	8	7	0	22	0	0	0	0	0	2	0	0	6	5	2	7	29	19	22	42	19	4	8	9	8	1	32	24	16	19	23	38	4	4	2	2	0	11	8	4	8	32	16	15	6	2
260	Sost	2	0	0	0	0	2	0	0	0	0	0	2	0	0	0	0	6	2	4	5	2	6	6	0	6	1	2	2	4	5	0	1	2	1	0	0	0	2	0	4	0	0	0	7	0	0	2	1
261	Nkx2-1	0	2	0	8	2	4	31	6	13	10	1	7	8	15	9	6	8	1	6	9	0	2	3	0	6	4	4	0	7	1	9	5	2	10	37	25	47	20	11	16	31	32	30	22	26	23	48	38
262	Pax9	2	2	4	6	2	12	4	4	0	0	0	0	9	0	2	4	0	4	47	19	33	34	9	0	16	12	10	0	15	16	22	20	10	11	4	3	8	8	8	5	18	10	14	11	19	6	18	6
263	Irx2	2	0	1	2	0	0	0	0	0	0	0	0	0	2	2	0	0	0	18	4	13	13	2	0	10	4	1	0	9	4	0	0	8	4	0	0	0	0	0	2	0	2	3	5	7	4	2	3
264	Col1a1	10	8	5	9	0	5	2	0	4	3	2	2	0	2	0	4	4	16	65	36	43	25	2	2	24	15	10	16	44	20	69	27	21	25	12	6	8	8	2	8	4	10	8	54	17	4	6	6
265	Itga3	18	6	17	27	8	9	0	0	0	4	0	7	0	0	2	19	8	29	99	36	84	68	10	4	37	27	9	18	107	42	88	57	54	70	10	7	6	8	15	6	14	14	17	67	22	14	28	26
266	Sgca	2	5	4	2	0	0	0	0	0	1	0	0	0	0	0	4	0	12	25	11	40	5	13	6	8	4	14	0	24	14	26	6	23	38	3	0	3	4	6	6	3	0	4	12	13	9	4	10
267	Dlx3	4	4	2	8	2	2	2	0	2	0	0	0	2	0	9	4	2	0	14	1	4	6	0	0	13	6	2	0	6	26	22	11	18	4	5	2	0	2	0	6	0	4	1	16	0	1	10	0
268	Foxm1	18	9	23	11	0	14	0	0	2	6	2	6	3	0	2	22	6	27	80	54	38	82	31	4	11	30	8	8	58	47	56	56	15	53	4	2	0	10	4	26	19	16	6	67	48	23	14	13
269	Itfg2	2	6	4	10	4	0	2	0	0	0	1	2	4	0	6	0	6	1	18	3	16	20	5	4	8	3	11	0	30	13	37	20	14	15	0	2	1	4	2	12	8	3	7	28	10	18	15	6
270	Nrip2	0	0	0	0	0	0	2	0	0	0	0	0	0	0	0	0	0	0	0	0	0	6	0	0	4	0	0	0	0	0	0	0	4	3	0	2	0	0	0	0	0	0	2	8	0	2	0	2
271	Tulp3	12	23	19	13	4	8	1	0	7	0	4	3	0	0	6	11	9	10	121	65	55	41	23	1	51	37	27	8	78	64	57	67	22	65	14	8	8	2	31	11	19	8	13	65	40	13	17	12
272	Gtf2h4	0	0	0	0	4	0	0	0	0	2	0	0	0	0	0	3	0	0	7	8	11	9	0	0	7	0	2	0	9	10	4	8	4	6	0	2	1	0	1	0	0	2	7	5	20	4	2	6
273	Tubb5	0	0	0	0	0	0	0	0	0	0	0	0	0	0	0	0	0	0	0	1	1	0	0	0	0	6	0	2	2	0	2	1	0	0	0	0	0	0	0	0	0	0	4	0	0	0	4	0
274	Ell2	22	13	8	13	12	16	1	4	6	2	2	2	3	2	12	17	15	20	89	48	69	88	22	8	84	78	27	22	73	54	53	48	46	37	14	2	18	3	12	25	9	22	19	58	37	16	13	28
275	Jup	11	4	7	28	11	12	0	0	2	4	0	6	6	0	3	10	1	8	44	14	62	51	20	7	49	35	24	6	51	47	57	47	46	39	4	12	13	10	9	16	19	5	21	51	49	13	19	14
276	Fkbp10	2	2	2	5	2	4	6	0	0	4	0	2	0	0	2	6	1	2	40	11	26	18	0	0	15	4	0	0	16	12	14	8	11	33	2	0	0	4	0	19	4	5	13	13	8	6	2	4
277	Klhl10	20	16	12	18	9	4	2	0	0	6	4	8	0	0	0	21	6	4	56	34	63	47	24	3	20	20	18	2	54	37	49	36	31	25	4	12	6	10	8	12	20	9	14	37	17	20	16	10
278	Mnx1	5	1	8	6	9	4	0	0	0	4	0	0	2	0	0	4	5	1	29	11	22	15	7	0	10	8	1	4	29	10	19	4	20	19	4	0	0	0	0	0	0	6	5	22	4	4	10	8
279	Nom1	8	10	5	14	6	8	0	2	2	6	0	1	7	2	3	19	4	6	100	47	75	76	49	18	29	19	20	8	37	33	81	35	24	48	11	4	10	11	4	10	12	6	18	39	31	14	11	18
280	Ergic1	16	24	45	45	6	31	0	0	7	6	4	16	6	18	13	39	20	30	232	115	187	197	85	14	71	64	55	20	184	128	176	153	94	119	23	10	12	35	14	37	51	34	44	153	87	61	58	45
281	Tnk1	9	0	0	2	0	3	0	0	0	0	0	0	0	0	4	2	0	2	14	24	8	7	8	0	4	6	10	2	32	7	10	15	18	17	0	0	0	0	0	0	0	2	8	18	16	4	2	2
282	Acap1	6	10	16	3	0	3	0	0	0	2	2	4	3	0	2	13	7	10	32	5	39	50	10	3	33	33	17	5	47	16	50	17	15	44	4	2	2	10	14	18	4	6	7	61	44	16	12	7
283	Tcea3	35	15	24	43	6	22	4	0	4	8	3	6	8	3	7	19	20	12	121	80	124	88	47	0	49	42	35	12	103	74	122	68	53	102	8	16	8	11	12	31	32	16	13	68	34	12	34	26
284	Csn3	0	0	0	0	0	0	0	0	0	0	0	0	0	0	0	0	0	0	0	0	0	0	0	0	0	0	0	0	0	0	0	0	0	0	0	0	0	0	0	0	0	0	0	0	0	0	0	0
285	Ifrd1	8	9	16	23	5	7	11	3	3	0	0	9	8	0	0	14	0	18	59	35	65	76	40	5	55	47	21	8	66	39	52	26	34	33	16	4	16	5	8	11	11	30	26	52	25	17	34	14
286	Stk38l	32	7	17	41	11	21	8	2	2	2	3	2	6	1	17	18	11	17	168	50	97	115	38	5	91	78	33	20	100	81	119	72	46	64	18	6	28	25	8	35	30	17	45	62	44	35	18	18
287	Brpf1	0	0	0	0	0	0	0	0	0	0	0	0	0	0	0	0	0	0	0	0	0	0	0	0	0	0	0	0	0	0	0	0	2	0	0	0	0	0	0	0	0	0	2	0	0	0	0	0
288	Akr1b1	0	0	0	0	0	0	0	0	0	0	0	0	0	0	0	0	0	0	0	0	0	0	0	0	0	0	0	0	0	0	0	0	0	0	0	0	0	0	0	0	0	0	0	0	0	0	0	0
289	Hoxc13	0	2	0	1	0	6	0	0	0	0	0	0	0	2	0	0	0	0	4	0	6	12	5	0	6	4	2	0	8	1	5	4	0	3	2	0	2	0	0	0	0	2	10	4	2	2	1	0
290	Hoxc11	0	0	0	0	0	2	0	0	0	0	0	0	0	0	0	0	0	0	3	8	1	0	0	0	0	2	0	0	4	4	2	1	0	0	0	0	0	0	2	6	2	2	2	0	0	0	6	0
291	Hoxc8	0	0	0	0	0	0	0	0	0	0	0	0	0	0	0	0	0	0	0	0	0	0	0	0	0	0	0	0	0	0	0	0	0	0	0	0	0	0	0	0	0	0	0	0	0	0	0	0
292	Hoxc6	0	0	0	0	0	0	0	0	0	0	0	0	0	0	0	0	0	0	0	0	0	0	0	0	0	0	0	0	0	0	0	0	0	0	0	0	0	0	0	0	0	0	0	0	0	0	0	0
293	Gstt1	10	7	6	13	6	10	0	0	1	8	4	0	4	0	1	5	8	2	91	29	59	38	18	4	13	28	10	13	31	33	57	14	32	34	3	4	4	3	7	8	20	17	5	20	22	3	14	10
294	Gstt3	0	0	0	0	0	0	0	0	0	0	0	0	0	0	0	0	0	0	0	0	0	0	0	0	0	0	0	0	0	0	0	0	0	2	0	0	0	0	0	0	0	0	0	0	2	0	0	0
295	Ddt	0	0	0	0	0	0	0	0	0	0	0	0	0	0	0	0	0	0	0	0	0	4	0	0	0	0	0	0	0	0	0	4	0	0	0	0	0	0	0	4	0	0	0	0	0	0	0	0
296	Tat	0	0	0	5	0	3	2	0	0	0	0	0	0	2	0	3	0	6	5	0	0	10	10	0	0	7	10	2	14	10	31	26	5	16	4	0	0	6	1	4	2	2	12	32	14	10	12	2
297	Marveld3	8	9	6	7	0	4	4	0	0	2	0	0	0	0	0	7	0	0	33	18	30	10	8	0	8	16	5	2	39	14	53	33	16	20	6	2	0	2	4	8	5	4	2	21	18	15	8	13
298	Ddx18	10	1	10	3	0	0	0	0	0	0	0	0	0	0	0	10	2	0	24	10	22	11	2	0	28	2	12	0	9	26	40	33	17	20	0	6	2	2	1	10	0	6	14	29	30	11	4	6
299	Ubl3	20	17	18	37	8	3	0	2	1	12	4	2	5	0	4	29	6	11	102	67	55	74	56	9	63	53	26	12	101	76	127	35	48	79	10	14	4	18	14	28	15	10	24	106	58	22	18	23
300	Gramd2b	60	50	30	78	9	42	18	2	9	5	12	12	14	13	18	63	20	46	259	127	172	212	81	9	118	88	94	31	205	156	222	153	146	162	39	15	28	49	64	69	54	40	62	233	85	71	58	55
301	Eef1e1	4	1	4	2	0	1	0	0	0	2	0	2	2	2	2	3	1	1	41	25	18	15	21	0	21	14	8	4	29	14	20	29	10	38	2	0	0	3	2	3	6	11	4	12	12	2	6	5
302	Akt1	24	6	8	5	7	7	2	0	0	0	0	5	7	0	2	12	5	0	43	16	25	31	7	1	41	16	8	2	71	36	45	38	34	28	4	2	0	14	1	28	12	20	16	67	51	10	11	7
303	Cldn15	6	6	0	8	1	2	0	2	4	2	1	2	0	0	6	6	0	0	15	8	12	16	4	0	18	8	2	0	26	9	24	12	18	18	0	6	2	2	0	4	2	10	5	26	15	2	0	8
304	Il16	24	21	27	52	6	44	9	3	10	6	2	10	19	14	16	40	12	46	230	110	145	134	63	7	80	56	40	31	141	79	157	77	73	126	40	14	31	20	17	33	49	37	59	94	65	28	59	93
305	Tcirg1	0	6	0	2	0	4	5	0	0	2	2	0	0	0	2	0	2	2	25	6	14	8	2	0	8	6	5	2	11	8	4	14	14	20	2	0	4	4	2	6	5	0	4	11	7	6	0	8
306	Naglu	0	0	0	2	0	0	0	0	2	0	0	2	0	0	0	4	0	2	8	18	10	13	4	0	2	6	2	8	12	4	13	6	4	4	0	2	8	2	0	0	4	6	4	35	10	0	0	2
307	Coasy	7	1	4	0	0	0	0	0	0	0	0	0	0	0	2	0	2	2	8	7	33	11	5	0	8	7	8	1	13	6	4	7	2	3	0	2	2	4	0	4	4	2	2	6	4	4	0	0
308	Smo	2	12	6	25	4	20	2	0	4	16	3	0	18	2	8	17	3	9	59	16	45	59	11	0	26	18	28	6	47	21	45	29	26	24	12	11	12	12	28	47	15	12	4	47	36	34	42	20
309	Tspan33	12	8	29	32	5	19	7	9	6	8	4	6	10	3	7	10	8	8	81	28	68	57	22	3	31	31	16	5	45	30	54	28	27	38	35	18	28	6	20	29	14	37	47	43	38	25	37	31
310	Crnkl1	4	2	14	14	0	37	0	0	0	0	2	0	4	0	0	4	3	2	34	34	44	42	7	4	17	8	10	5	27	20	31	38	22	28	0	0	2	7	10	6	12	14	5	21	12	12	12	0
311	BC039771	54	48	79	63	27	59	30	15	27	33	12	14	46	12	32	59	37	65	321	143	282	325	122	18	223	169	142	63	331	172	266	249	171	246	65	57	51	36	51	92	99	90	91	266	157	95	113	112
312	Folh1	19	23	13	28	14	11	44	11	29	17	1	21	32	7	10	20	26	25	119	36	70	72	45	11	60	34	27	10	76	50	90	66	47	61	74	72	83	35	23	66	47	77	103	92	67	55	102	110
313	Chordc1	6	19	0	6	0	8	0	0	0	2	2	1	0	0	2	4	2	1	33	39	31	28	15	8	35	27	19	11	17	14	23	20	13	18	0	3	3	18	12	4	5	2	17	22	21	9	12	7
314	Rtcb	0	7	7	10	2	2	0	3	0	0	0	0	0	0	0	4	0	2	11	8	8	19	8	0	6	6	4	4	8	7	15	3	1	6	0	0	4	0	2	2	2	2	8	5	12	5	0	6
315	Pwp1	10	6	13	23	9	28	24	11	35	8	4	4	31	8	18	13	4	19	78	36	73	80	33	5	33	20	41	9	79	39	66	44	39	66	61	53	47	26	18	56	52	65	58	119	44	66	63	56
316	Fbxo7	2	17	4	21	0	6	3	5	0	2	2	4	7	0	7	12	4	18	60	15	35	44	24	2	23	26	23	6	52	18	43	34	11	37	23	14	15	6	9	6	14	7	11	41	23	10	17	17
317	Capns1	12	18	32	24	7	12	0	0	0	8	0	8	3	0	18	18	14	22	97	43	67	32	31	1	16	22	8	3	52	38	61	25	18	46	2	0	2	3	5	14	9	18	18	51	33	12	5	10
318	Lrp3	0	1	0	14	3	0	0	0	0	2	0	2	0	0	0	4	0	4	8	4	16	19	2	0	19	13	8	4	27	6	22	20	2	15	2	4	2	0	2	8	6	0	9	18	11	8	2	4
319	Dsg4	13	4	18	24	0	6	4	0	0	4	0	3	2	0	4	6	12	4	92	50	72	43	8	3	33	23	22	4	64	48	55	58	40	41	4	6	2	12	7	10	27	8	22	41	32	6	12	7
320	Evx2	4	6	1	0	0	0	0	0	0	0	0	0	2	0	0	1	0	0	4	0	2	18	4	1	5	2	0	0	10	6	4	4	0	5	0	6	0	2	0	2	2	1	2	2	2	2	0	0
321	Hoxd13	0	0	0	0	0	0	0	0	0	0	0	0	0	2	0	0	0	0	2	4	2	4	6	0	0	2	2	0	4	10	2	5	0	1	0	0	0	0	0	2	0	0	0	2	2	0	0	0
322	Hoxd12	4	0	0	4	0	2	0	0	0	0	0	0	0	0	0	2	0	2	13	3	0	2	2	0	4	6	2	1	10	4	4	4	1	2	0	0	0	0	0	0	0	0	1	2	0	2	0	2
323	Folr1	0	0	2	5	0	0	0	0	0	0	0	0	2	0	0	0	0	6	4	5	2	12	1	2	26	34	2	5	20	8	14	4	14	2	2	0	0	0	2	6	2	8	6	16	7	2	2	0
324	Clpb	60	53	68	140	21	76	0	6	8	7	9	5	16	2	22	85	12	50	332	186	214	229	93	18	123	100	89	41	367	199	318	243	242	217	27	16	42	56	48	91	56	56	103	254	207	57	105	56
325	Septin7	9	7	13	16	10	11	19	5	24	23	2	11	6	4	26	38	11	15	112	99	101	143	28	4	67	20	45	15	88	44	63	63	44	51	36	24	27	29	24	35	37	43	48	86	47	40	51	60
326	Zdhhc4	5	4	0	10	2	4	1	0	0	0	1	0	2	0	0	0	0	2	27	7	45	18	7	6	12	8	10	2	27	30	36	15	25	24	2	2	2	2	8	10	2	2	5	16	18	3	7	14
327	Rac1	23	10	17	20	6	17	6	0	2	5	0	3	9	0	6	41	16	7	106	32	52	49	26	2	53	28	27	3	90	49	59	33	47	61	16	4	13	16	25	12	14	8	19	54	55	9	19	21
328	Nup214	50	15	21	30	6	13	0	4	1	9	13	15	10	5	17	62	10	20	164	76	129	139	45	3	70	63	53	26	226	114	220	153	106	133	20	18	36	19	20	60	33	45	61	129	96	50	47	37
329	Aif1l	5	11	18	16	0	15	7	1	0	2	0	2	8	6	2	10	2	8	42	26	40	33	16	2	22	6	4	3	47	29	60	58	31	33	21	12	10	7	9	26	13	21	19	41	28	14	24	15
330	Cpa3	0	2	6	10	2	2	17	6	20	10	0	15	31	3	13	12	6	5	41	19	38	44	2	3	22	19	20	8	27	23	46	21	16	9	60	32	36	11	15	13	34	27	43	30	23	18	37	51
331	Ltbp1	126	88	140	221	65	140	63	29	67	46	23	29	50	29	85	171	44	109	923	405	671	797	236	31	353	311	219	132	511	280	549	474	308	434	119	76	113	80	76	185	160	138	229	506	311	167	264	158
332	Ugp2	15	10	11	28	4	7	0	0	0	2	2	0	2	0	4	12	6	4	120	61	70	80	29	4	39	38	30	13	54	31	43	42	33	42	4	14	6	17	8	26	26	14	25	40	17	22	28	21
333	Kcnh6	11	8	6	20	3	13	0	2	2	2	0	3	0	0	6	2	5	3	35	27	53	50	23	0	41	30	27	4	30	20	29	22	36	31	8	0	4	10	4	14	22	13	14	30	9	24	5	14
334	Trmt1	7	14	16	8	0	8	11	5	3	0	0	0	0	3	10	9	1	0	60	36	48	33	18	2	30	10	10	8	35	21	51	32	21	38	2	2	6	21	9	7	6	7	8	27	19	6	24	11
335	Nacc1	8	2	5	6	5	9	1	0	2	0	0	0	2	8	0	14	0	13	24	19	34	44	7	0	34	21	14	4	34	28	31	14	9	15	2	2	9	4	10	4	2	7	0	35	18	10	8	6
336	Nfix	54	25	66	63	17	55	6	2	19	7	12	10	21	12	21	73	34	30	370	158	227	207	86	6	120	67	57	25	193	133	189	120	130	145	35	32	14	30	26	69	27	29	80	180	104	68	57	67
337	Slc1a5	10	4	17	11	0	9	0	0	0	0	0	7	3	0	0	8	2	7	55	14	30	46	10	2	24	9	12	4	40	46	19	27	23	40	0	2	8	10	4	2	2	3	6	26	28	9	14	6
338	Uba1	3	1	4	29	2	20	14	6	5	8	6	4	14	0	14	17	14	7	60	22	68	36	15	4	9	6	4	3	51	20	34	18	17	36	15	27	28	11	10	20	19	35	27	34	31	20	34	32
339	Vwf	59	30	36	48	16	48	2	2	8	9	1	12	18	6	12	39	6	43	198	107	185	251	52	38	183	104	109	46	261	166	210	145	126	184	26	27	44	11	28	39	49	32	60	194	126	50	79	57
340	Siae	76	53	59	103	30	53	3	6	12	12	0	17	22	2	10	40	22	43	273	167	166	218	78	3	364	298	87	27	290	174	221	217	144	196	27	2	23	34	27	53	57	23	88	202	100	95	87	35
341	Vsig2	4	0	0	0	0	5	0	0	0	0	0	0	0	0	4	0	1	2	16	2	6	18	7	0	6	7	3	4	11	7	9	4	5	2	2	2	0	1	0	0	0	2	0	4	2	3	2	0
342	Esam	6	0	0	0	0	0	0	0	2	2	2	0	0	0	0	0	1	0	0	1	10	6	0	2	4	6	4	0	2	8	6	4	0	6	0	4	0	4	2	2	3	4	0	8	0	0	1	0
343	Spa17	0	0	0	0	0	0	0	0	0	0	0	0	0	0	0	0	0	0	0	0	0	0	0	0	0	0	0	0	0	0	0	0	0	0	0	0	0	0	0	0	0	0	0	0	0	0	0	0
344	Fam50a	0	2	4	1	2	2	0	0	0	0	0	0	0	0	0	3	0	0	16	7	10	8	4	0	2	2	4	4	12	12	6	10	4	16	0	0	0	0	1	1	0	1	2	20	15	1	2	0
345	Emd	0	0	0	0	0	0	2	3	2	2	0	0	0	0	0	2	0	1	1	4	0	2	1	0	0	0	1	0	0	0	0	2	0	0	0	0	3	0	0	0	0	0	0	2	2	1	7	0
346	Taco1	4	4	0	4	0	5	0	0	0	2	0	0	6	2	2	0	4	0	29	25	10	14	13	6	5	13	4	6	15	10	37	17	20	18	0	2	1	0	8	4	4	2	6	6	1	2	4	6
347	Grik3	71	32	66	125	9	58	0	0	9	27	1	16	7	10	22	74	17	59	337	170	286	363	107	17	179	161	150	52	360	265	375	345	201	233	40	34	73	73	54	80	73	65	72	365	230	105	157	103
348	Gria3	54	30	55	100	17	44	100	42	110	53	18	48	100	48	91	111	47	100	338	142	279	445	129	20	125	77	92	38	222	124	207	158	146	190	236	166	166	102	119	165	187	225	269	334	189	185	309	290
349	Npas1	2	1	0	12	4	3	2	0	4	0	0	2	0	0	8	11	2	4	14	5	15	9	10	3	22	8	8	4	26	13	21	18	19	22	3	4	1	6	0	1	17	8	16	28	20	6	8	5
350	Sipa1l2	67	36	54	68	26	48	4	10	37	29	12	13	21	35	26	91	27	56	349	175	211	287	105	4	146	168	98	48	302	189	243	230	163	191	70	52	40	62	56	76	83	67	103	238	144	79	123	92
351	Ap4e1	31	38	25	44	13	20	4	4	0	3	2	3	2	5	11	25	17	27	214	90	186	149	26	17	102	42	37	15	114	64	100	58	42	80	4	15	27	23	16	25	30	34	36	107	61	46	23	30
352	Blvra	20	10	9	11	4	6	1	2	0	1	0	4	2	2	2	15	7	8	110	41	59	47	34	9	32	30	27	16	45	30	52	35	25	32	2	2	8	9	6	11	6	6	18	62	30	11	16	13
353	Pdzd4	7	0	10	11	5	1	5	4	7	3	2	2	8	4	8	17	7	7	33	15	33	38	17	2	14	12	12	2	26	16	30	27	39	29	22	7	14	6	3	18	22	15	28	35	28	12	58	30
354	Srpk3	0	2	5	0	0	2	4	0	0	0	1	0	2	3	0	0	0	0	0	2	0	3	2	1	0	0	0	0	0	0	2	3	1	4	0	0	8	0	0	0	1	0	4	0	0	0	5	2
355	Idh3g	2	0	2	4	0	6	0	0	0	0	2	0	0	0	0	0	0	0	3	0	6	22	9	2	1	2	0	2	6	4	6	9	0	4	0	0	5	2	0	1	0	0	0	10	6	3	0	4
356	Pnck	0	0	0	0	0	0	0	0	0	0	0	0	0	0	0	0	0	4	4	0	0	2	0	0	0	0	0	0	6	0	0	0	2	2	0	0	0	0	0	0	4	2	4	0	6	0	0	4
357	Ssr4	0	0	0	0	0	0	4	0	2	0	0	0	0	0	0	2	0	0	3	2	4	10	0	2	2	4	4	0	3	6	4	4	0	4	0	4	1	0	0	2	0	0	0	2	2	3	0	0
358	Bcap31	18	10	6	4	9	9	11	2	19	0	2	4	1	1	12	18	6	11	64	32	73	47	29	4	18	14	4	9	25	26	38	20	15	33	32	9	29	7	9	13	24	16	25	57	23	13	28	22
359	Fam98a	11	10	2	2	3	4	22	9	7	13	3	3	10	2	10	25	1	13	15	10	10	25	10	0	11	8	14	6	6	13	16	10	15	27	14	9	21	11	8	15	20	11	35	37	10	14	22	9
360	Ltbp2	38	34	28	83	13	18	2	4	6	2	6	9	8	4	1	30	11	32	196	100	214	227	74	17	78	82	50	31	193	153	182	144	86	160	21	14	12	24	27	39	32	19	42	126	107	25	47	54
361	Kmt2a	46	32	48	78	18	52	2	5	5	11	2	3	14	4	12	39	22	27	244	152	216	204	82	14	101	86	74	31	156	115	171	136	103	111	22	3	33	21	43	39	41	44	49	175	95	36	44	42
362	Ift46	16	10	11	12	0	15	0	2	2	4	6	4	2	0	8	39	9	20	54	20	45	42	18	7	41	38	7	8	58	29	50	48	41	64	12	3	6	22	10	24	19	12	8	105	77	10	11	6
363	Tmem25	0	0	0	2	0	2	0	0	0	0	0	0	0	0	0	0	0	4	8	0	0	27	0	0	4	2	2	2	10	1	14	4	4	6	2	2	0	0	0	4	0	4	4	0	5	0	4	0
364	Cd3g	8	1	3	4	4	6	2	0	0	10	3	0	6	0	2	2	4	2	22	17	37	19	3	1	6	12	10	2	25	22	21	12	2	18	4	2	0	2	3	3	8	8	8	16	20	2	2	1
365	Trappc6a	4	2	2	8	1	6	0	2	0	2	0	0	2	0	0	2	1	5	8	14	29	12	13	2	37	18	17	2	23	13	25	35	17	10	4	6	2	0	0	6	1	14	8	30	9	2	0	1
366	Supt6	23	29	34	42	10	22	1	7	2	7	6	2	10	6	13	37	16	19	271	114	135	138	39	10	57	68	36	24	133	109	138	66	65	90	16	7	4	8	24	44	31	18	33	88	53	37	52	30
367	Spag5	21	14	15	28	9	8	2	4	6	2	0	2	4	2	4	32	16	31	82	52	98	60	39	2	30	31	15	15	101	53	84	65	40	81	10	1	0	11	18	7	25	13	33	90	40	23	10	20
368	Foxn1	30	32	30	14	9	26	2	4	4	8	0	0	5	1	6	24	10	21	161	55	106	86	40	1	66	45	28	4	133	60	55	62	75	91	2	12	9	20	20	13	18	22	20	73	47	17	28	42
369	Unc119	4	2	4	3	3	3	0	0	0	0	0	3	3	2	0	2	2	0	17	9	19	22	2	4	1	10	0	1	5	9	21	8	2	21	0	0	8	0	0	0	5	0	0	14	4	0	0	0
370	Rab34	7	1	6	13	4	10	3	6	2	0	2	2	0	2	1	7	3	6	61	32	15	21	14	2	5	16	4	6	24	11	29	3	18	36	9	2	2	6	12	3	1	3	12	20	18	6	8	5
371	Sdf2	16	14	10	15	2	20	2	0	0	0	0	2	0	0	5	7	6	2	48	17	26	17	10	2	22	12	6	7	33	24	35	25	20	31	2	2	0	4	12	4	4	10	4	32	16	8	4	4
372	Ccne1	0	0	0	3	0	0	0	0	0	0	0	0	0	0	0	5	5	4	26	6	15	14	4	0	9	2	4	0	9	17	15	16	2	10	0	6	0	3	4	1	2	2	7	22	2	0	2	2
373	Hsf2bp	60	36	53	78	19	53	6	2	9	10	5	8	8	6	22	51	23	17	349	143	243	255	98	15	140	95	85	42	244	117	214	168	102	149	14	17	19	49	51	83	29	38	40	234	153	48	76	79
374	Bbc3	0	6	0	7	0	3	0	0	0	2	0	0	0	0	0	6	7	2	22	5	9	25	2	2	8	15	8	6	24	23	15	6	17	20	8	0	2	0	3	2	6	4	9	9	14	8	4	6
375	Mybpc3	10	12	9	20	7	21	2	2	2	2	6	5	8	2	12	14	13	7	101	59	70	69	17	0	36	49	17	12	60	40	73	27	69	64	1	8	11	4	2	17	4	13	17	31	27	17	10	16
376	Psmc3	1	2	7	16	0	0	0	0	0	0	0	6	0	0	8	4	0	11	14	9	12	27	2	0	23	32	11	8	15	24	19	15	4	19	4	2	8	10	2	4	10	20	7	22	21	7	0	4
377	Acp2	1	0	2	28	4	8	0	4	0	0	0	1	0	0	2	1	0	0	15	14	19	12	5	1	8	12	0	0	25	11	24	18	13	16	6	0	2	2	4	8	2	12	12	22	12	5	7	0
378	Rapsn	3	0	6	6	6	15	0	0	0	0	0	6	2	3	3	12	2	4	50	31	56	37	6	6	7	4	10	8	8	18	34	8	15	24	2	0	0	4	0	14	2	6	1	18	20	9	13	4
379	Slc39a13	0	0	5	6	0	4	0	0	4	0	2	0	0	0	0	2	0	4	26	17	22	28	8	2	5	6	3	0	16	17	16	15	7	10	0	7	0	0	0	9	0	0	6	8	4	3	4	4
380	Celf2	268	163	234	347	107	264	170	45	228	132	57	120	210	85	205	311	130	220	1405	730	1247	1511	565	130	1362	1028	657	365	1052	717	1077	819	584	780	466	317	404	262	223	468	441	337	584	1048	693	471	766	608
381	Nr1h3	8	1	14	2	0	0	2	0	0	0	0	4	4	2	0	13	0	6	30	13	27	19	10	7	38	23	14	5	8	15	10	16	6	21	0	0	0	2	2	14	10	4	9	28	18	4	16	8
382	Ddb2	12	12	8	33	4	8	1	2	0	10	6	6	2	2	2	43	4	12	52	32	24	68	14	5	52	24	20	9	52	48	47	58	30	50	0	4	7	16	13	23	17	21	23	64	72	27	16	17
383	Spi1	16	15	9	8	8	18	2	0	2	4	4	3	6	2	2	13	2	16	106	64	66	88	14	6	47	25	23	22	86	40	44	53	32	51	13	2	8	8	9	19	21	22	16	44	32	20	11	16
384	Sf3a1	12	2	9	13	2	7	0	0	0	2	2	0	0	0	3	12	0	1	22	12	50	25	11	0	16	11	14	6	50	25	44	55	19	40	5	2	3	2	10	13	14	16	16	33	32	2	18	11
385	Stat6	3	0	15	11	0	14	1	2	3	0	2	2	1	2	4	6	4	15	25	21	19	32	19	0	24	20	8	7	32	23	40	15	14	20	6	5	4	4	2	18	10	17	4	21	5	8	8	4
386	Clgn	20	17	11	14	7	22	2	0	3	6	2	0	4	0	0	34	5	17	93	34	82	72	29	7	59	43	34	4	87	69	116	94	72	84	25	10	17	18	14	32	6	18	10	72	63	30	23	31
387	Napsa	0	0	2	1	1	0	0	0	0	0	0	0	0	0	4	2	0	0	12	8	4	8	0	0	4	12	4	2	8	7	22	4	2	9	2	2	0	0	8	8	4	0	6	21	12	2	6	2
388	Vrk3	8	14	4	42	10	27	9	1	4	6	0	2	0	0	4	12	4	10	69	16	45	47	21	7	39	22	30	6	64	38	35	45	43	34	2	8	10	7	8	14	12	8	17	45	29	6	22	16
389	Smg9	16	2	11	10	1	15	26	5	12	5	4	8	10	0	9	12	11	12	40	8	47	61	15	6	44	29	21	4	25	36	37	37	14	34	23	18	7	7	10	12	16	19	33	43	21	12	27	28
390	Paxip1	18	14	30	10	10	27	3	0	2	2	4	4	2	0	1	13	6	2	114	57	46	124	34	3	30	32	36	18	62	45	49	22	38	65	2	13	5	6	13	21	17	16	14	62	61	209	20	9
391	Rmnd5a	25	9	18	21	7	14	2	9	12	4	0	3	15	2	12	24	3	14	157	88	119	83	25	6	64	41	41	19	89	74	101	47	55	95	12	8	16	7	9	27	33	14	24	63	42	37	39	30
392	Mov10	0	2	5	7	4	16	0	0	0	0	0	4	0	4	0	10	0	6	58	36	35	39	9	4	18	10	20	8	41	28	38	43	11	18	2	2	8	4	16	1	19	13	2	30	31	6	10	4
393	Ppm1j	11	2	1	2	1	2	4	0	0	2	0	0	0	0	3	0	0	2	11	26	14	4	3	0	2	6	0	0	8	8	4	6	6	3	0	2	0	2	0	0	2	0	0	18	2	4	0	0
394	Rhoc	2	0	0	2	0	0	0	0	4	4	4	0	0	0	2	2	0	6	11	5	16	4	2	3	4	16	6	2	8	4	15	2	4	8	0	0	2	2	0	9	0	2	2	4	8	2	0	2
395	Prr27	2	0	0	8	3	2	0	0	1	2	0	4	0	0	0	1	0	6	9	6	5	16	10	4	9	18	4	0	11	6	6	2	12	11	0	2	0	4	2	4	1	4	0	7	8	0	8	10
396	Tead3	22	5	17	20	6	18	1	2	4	2	0	6	3	0	10	11	4	7	83	37	46	51	20	5	40	11	16	4	30	33	51	39	34	55	8	6	0	7	16	17	10	7	24	60	26	11	18	23
397	1810013A23Rik	13	16	25	36	2	29	0	2	5	10	4	10	6	5	13	38	13	14	180	72	116	99	48	8	84	55	36	10	124	98	140	74	61	73	21	18	29	23	17	49	24	15	23	95	64	20	46	45
398	Def6	5	5	10	23	0	7	0	0	0	2	4	6	4	0	4	12	6	9	43	32	64	60	16	8	19	20	10	0	63	26	19	32	29	26	4	2	4	4	2	16	2	2	15	29	31	10	11	8
399	Peg3	12	7	15	19	2	10	0	0	0	0	0	14	1	0	6	8	6	7	43	6	28	54	25	6	35	27	17	12	39	26	83	26	30	23	0	4	4	18	0	4	6	2	12	43	57	22	6	14
400	Zim1	4	10	9	4	0	6	2	0	1	2	2	1	6	0	0	10	3	7	66	19	48	52	11	1	16	28	17	8	20	23	26	35	15	20	6	2	7	6	2	12	9	2	16	28	23	9	16	6
401	Metrn	0	0	0	0	0	1	0	0	0	0	0	0	4	0	5	0	0	0	4	10	5	1	2	0	0	0	0	0	0	2	2	2	2	6	0	0	0	0	0	4	0	2	0	0	2	0	0	2
402	Lmf1	59	30	60	92	19	89	6	0	12	19	0	21	14	14	30	71	25	42	245	169	229	250	76	9	220	181	79	36	285	179	265	246	149	189	16	16	18	58	47	113	78	40	76	290	195	81	78	49
403	Ciao3	2	6	8	12	0	6	0	0	0	0	0	0	0	0	7	2	12	4	25	7	13	13	2	0	5	8	8	0	17	14	16	16	8	5	1	2	3	0	3	3	1	0	2	18	8	9	0	4
404	Angptl4	2	0	4	7	0	1	0	0	0	0	0	0	0	0	0	0	0	4	20	6	6	17	1	1	14	4	3	2	8	2	13	6	8	2	0	0	0	0	0	2	3	0	2	17	3	0	7	6
405	Dbf4	6	0	10	16	0	2	2	0	0	0	0	0	0	0	0	3	3	8	16	10	16	34	11	3	9	12	16	4	17	16	6	2	0	4	6	6	0	6	4	0	2	4	6	10	11	10	10	6
406	Daxx	6	0	2	6	0	4	0	0	0	0	0	0	0	0	2	2	0	0	14	2	2	12	0	0	7	6	6	0	4	25	24	6	2	12	0	2	0	7	0	2	2	6	0	16	0	8	3	2
407	Cd320	0	2	0	10	2	3	0	0	0	0	1	0	0	0	2	12	0	6	0	10	4	20	7	0	16	7	4	2	34	23	24	6	4	22	0	1	0	0	2	8	0	1	2	24	14	4	2	4
408	Ipo4	0	0	2	2	0	0	0	0	0	0	0	0	0	0	0	4	0	0	6	2	2	8	0	4	5	2	2	0	0	6	7	10	10	3	2	0	0	0	0	0	0	2	0	11	14	2	4	14
409	Tm9sf1	7	2	6	8	2	2	0	0	0	0	0	0	0	0	2	10	10	1	25	12	27	19	16	5	17	4	11	2	13	8	32	21	19	24	0	0	2	4	0	14	4	6	10	15	16	7	7	7
410	Rec8	2	2	1	8	0	2	0	0	0	0	0	0	0	0	0	4	2	8	20	10	15	17	8	0	7	2	2	0	9	6	6	9	4	8	0	2	0	4	0	6	4	8	2	10	10	2	5	4
411	Irf9	6	5	2	2	2	0	2	0	0	2	0	0	0	0	1	5	0	2	10	4	5	5	8	0	8	7	6	4	16	3	18	10	14	10	0	2	2	4	0	0	2	0	2	10	2	4	5	4
412	Gmpr2	0	2	0	0	0	4	0	0	0	0	0	0	2	0	0	0	0	0	6	6	2	2	1	0	10	2	2	2	14	4	2	8	4	8	0	0	0	0	6	2	0	0	0	2	2	0	0	5
413	Mdp1	0	0	0	0	2	2	0	0	0	0	0	0	0	2	2	5	2	6	8	5	3	6	2	4	13	6	8	2	16	4	14	0	2	9	0	0	0	0	0	0	0	2	4	18	8	6	0	0
414	Dhrs1	2	0	1	1	0	0	0	0	0	2	0	0	0	0	0	2	0	0	0	4	3	7	0	0	6	2	0	0	0	0	4	2	2	6	0	0	0	0	4	0	0	8	8	10	3	3	2	3
415	Ncan	30	24	19	41	4	10	2	0	4	0	2	0	4	2	6	17	5	17	116	60	78	87	44	7	44	30	26	11	95	70	132	75	82	92	2	4	6	14	26	31	17	12	29	125	45	33	36	17
416	Tmem161a	7	0	11	12	0	13	2	6	2	0	0	0	2	1	8	8	1	2	25	8	18	14	4	1	2	2	8	8	18	18	32	13	14	17	0	6	2	8	2	6	2	1	18	20	22	10	6	2
417	Armc6	7	23	2	19	6	10	0	0	4	0	2	2	6	8	2	10	4	6	79	26	42	32	14	0	23	19	12	6	65	36	47	38	9	44	2	0	2	3	10	12	16	10	5	24	38	17	18	12
418	Borcs8	0	0	0	0	0	0	0	0	0	0	0	0	0	0	0	0	0	0	0	0	0	0	0	0	0	0	0	0	0	2	6	0	0	1	0	0	0	0	0	0	0	0	0	0	0	0	0	0
419	Slc25a42	65	35	45	64	7	25	1	0	19	27	6	22	26	6	6	46	9	69	197	59	235	89	28	7	54	36	17	10	248	318	244	127	119	267	44	42	80	55	42	141	61	45	22	285	108	77	108	72
420	Snx9	64	35	70	116	24	64	9	1	15	13	3	22	15	4	26	52	16	33	367	154	282	260	85	47	135	103	80	21	207	126	234	149	111	156	27	22	24	44	34	43	41	54	81	193	160	72	78	47
421	Ranbp3	39	18	21	39	6	17	2	0	0	12	5	21	18	6	10	36	9	37	180	71	81	95	47	16	47	63	48	12	156	81	103	68	56	103	14	3	15	15	13	37	25	35	49	95	82	25	46	42
422	Ndufa11	10	3	10	2	0	4	0	0	0	0	4	0	0	2	6	4	6	0	28	11	29	14	14	0	9	8	6	2	20	5	22	10	20	14	0	0	3	2	0	15	2	2	2	19	4	4	0	2
423	Bmp8b	12	14	15	8	2	4	2	0	0	2	0	4	2	2	4	6	2	1	39	18	30	32	15	2	8	17	10	10	27	1	36	19	19	29	2	0	4	2	6	17	10	3	16	25	10	8	19	2
424	Nr2f6	6	2	3	5	2	1	19	0	9	16	6	7	15	9	7	6	13	7	10	14	11	26	12	0	4	13	3	8	17	6	22	13	5	10	25	28	18	7	6	21	23	31	23	22	30	12	26	24
425	Use1	0	0	0	6	0	3	0	0	0	0	0	0	0	0	0	10	2	3	6	2	7	12	6	0	3	6	9	2	13	5	10	18	5	2	0	2	0	0	5	2	0	11	1	15	4	0	11	0
426	Ocel1	0	0	0	2	0	2	0	0	0	0	0	0	0	0	0	0	0	2	20	6	4	14	0	0	10	2	0	0	6	1	11	2	3	0	0	0	0	4	2	8	1	3	0	6	16	0	1	1
427	Dyrk1b	2	0	2	5	2	11	0	0	0	0	0	1	0	0	1	5	4	2	14	13	13	10	1	0	1	5	5	1	12	8	14	13	4	2	1	0	4	0	0	3	0	2	1	15	15	2	3	0
428	Braf	68	44	79	76	20	74	1	8	1	13	5	12	7	6	25	90	30	65	416	200	218	339	133	19	165	139	116	46	240	122	211	156	118	187	27	23	24	43	43	81	65	44	58	314	158	68	62	57
429	Ndufb2	4	4	12	7	0	2	2	0	0	0	0	0	2	0	2	2	0	0	16	7	20	25	5	0	15	1	9	7	20	10	13	11	6	22	4	0	4	6	2	4	0	2	2	12	9	4	0	0
430	Hltf	20	34	27	30	1	13	3	2	5	6	4	6	8	2	11	12	2	25	130	79	92	105	45	8	78	31	47	17	86	64	125	69	46	74	12	7	3	27	14	35	17	21	20	87	49	23	57	29
431	Prpf6	37	30	79	66	6	53	13	5	13	11	2	17	9	2	41	37	15	18	220	80	135	147	77	21	78	97	52	51	170	142	170	101	86	126	14	8	24	19	25	51	44	51	81	170	104	53	46	42
432	Rgs19	2	12	3	3	0	1	1	2	2	4	0	0	1	0	2	6	2	0	30	25	7	23	12	0	6	4	4	0	24	12	20	5	9	19	0	5	8	5	4	7	12	6	6	11	5	5	3	7
433	Rgs20	56	43	73	56	16	50	43	45	74	35	14	18	65	26	75	102	46	58	309	147	287	231	98	16	208	111	106	51	168	108	204	94	51	118	114	129	118	65	52	109	111	125	150	196	150	99	169	146
434	Abhd3	21	14	27	30	11	26	11	0	2	7	2	9	6	0	8	10	8	7	170	71	124	179	60	4	95	45	69	17	123	49	102	77	48	53	10	21	13	9	24	25	19	10	33	81	52	13	53	24
435	Snrpd1	26	13	32	30	4	8	2	0	8	5	4	0	0	0	2	34	2	14	125	44	61	106	32	3	27	47	26	12	80	42	48	63	23	59	20	2	11	9	9	19	21	22	18	49	34	11	24	8
436	Tchp	2	0	8	9	0	5	0	0	4	0	0	4	2	0	0	7	0	6	27	9	19	23	1	4	4	5	2	4	24	24	32	28	16	14	0	0	2	2	4	5	0	10	10	19	20	2	15	6
437	Tiam1	127	101	146	127	54	91	23	20	27	27	19	39	40	20	56	127	53	74	793	373	476	551	215	31	328	294	201	114	548	421	547	432	299	361	88	47	76	85	121	162	157	153	155	501	322	157	269	168
438	Tsc2	6	17	12	9	0	10	0	1	0	0	0	10	0	0	8	4	0	4	57	19	42	53	12	0	44	26	24	6	51	49	37	17	21	23	14	5	2	8	5	16	8	0	12	43	24	12	16	15
439	Rpl3l	5	4	0	9	0	0	0	2	0	0	0	6	2	0	6	0	0	2	14	2	9	13	5	0	7	6	9	4	12	5	9	6	13	5	0	0	0	0	2	2	4	6	4	14	8	2	11	4
440	Nherf2	11	3	8	13	6	8	2	0	0	1	0	2	3	2	6	4	1	8	31	8	23	24	4	0	7	6	8	6	17	21	36	20	18	15	7	0	13	5	11	33	2	6	15	36	18	20	13	4
441	Puf60	7	1	4	14	4	2	4	0	0	0	4	0	0	1	1	1	1	2	53	21	17	32	13	3	8	12	4	0	40	32	48	34	12	28	4	2	0	4	2	7	4	11	8	35	32	13	16	10
442	Golga2	24	12	13	38	8	5	2	4	1	2	0	0	5	0	2	22	10	17	118	35	58	63	20	2	21	26	12	2	64	37	74	63	41	61	4	3	9	13	12	16	11	23	14	56	13	20	12	6
443	Uck1	5	2	4	1	4	15	1	0	0	4	0	0	2	0	2	4	0	4	62	32	30	24	5	0	13	7	6	1	37	12	21	30	10	26	0	0	0	2	4	2	4	0	2	35	12	12	5	12
444	Scin	45	14	23	34	12	36	6	3	12	6	4	16	9	3	12	24	13	25	139	80	126	130	40	7	71	55	51	16	124	74	113	66	63	102	16	4	10	9	14	40	39	40	57	70	83	35	36	53
445	Ikzf4	21	1	16	23	10	18	5	2	4	4	2	8	9	10	14	22	29	27	95	73	90	124	41	8	96	71	49	21	97	97	97	63	49	86	10	8	19	25	6	54	16	9	29	139	94	41	30	27
446	Mien1	0	0	0	0	0	0	0	0	0	0	0	0	0	0	0	0	0	0	0	0	0	0	0	0	0	0	0	0	0	0	2	0	0	0	0	0	0	0	0	0	0	0	0	0	2	0	0	0
447	Pon1	4	1	9	6	4	9	1	1	0	0	0	0	2	2	2	17	8	2	70	29	44	47	22	0	15	32	32	4	41	22	44	37	18	33	4	2	2	4	0	13	12	5	3	33	17	6	23	14
448	Axl	19	29	22	19	5	17	12	0	13	5	8	20	8	11	25	32	9	4	55	55	45	55	36	7	28	31	20	2	105	61	90	37	42	71	21	35	20	9	28	46	21	48	67	82	58	40	42	35
449	Tgfb1	12	9	4	21	2	10	0	8	0	0	2	2	0	2	0	6	0	20	61	29	61	48	29	0	19	14	24	2	40	33	52	20	25	30	5	4	0	14	0	6	9	4	4	26	33	17	3	16
450	Ccdc97	0	0	2	3	0	0	0	0	0	0	0	0	0	0	0	7	0	4	13	5	2	16	5	0	6	4	0	0	6	6	14	10	8	8	2	1	2	0	0	2	0	4	4	8	12	5	6	0
451	Zfp40	10	6	6	6	2	5	10	0	8	0	7	15	25	0	4	19	0	4	4	18	2	25	13	0	22	4	9	6	11	8	13	15	20	20	10	15	22	6	11	10	21	11	16	14	20	18	25	19
452	Akap8l	7	2	3	7	2	12	36	4	35	8	0	6	15	4	13	19	4	10	13	10	25	28	20	1	46	27	26	8	15	14	35	21	12	7	33	46	39	22	8	11	26	27	37	32	15	43	49	70
453	Shh	0	2	0	0	0	0	0	0	0	0	0	0	0	2	0	2	0	0	2	2	5	6	0	0	2	10	2	0	0	0	6	2	0	4	0	0	0	0	0	0	2	0	0	0	0	0	0	0
454	Pdcd2l	2	4	14	0	0	2	9	9	14	3	0	1	4	3	9	18	3	11	19	10	18	9	19	0	10	15	9	6	12	4	3	16	9	3	21	11	16	4	6	5	12	11	26	19	21	9	20	16
455	Gtf2f1	4	2	2	6	0	0	0	0	0	2	2	0	0	0	2	0	2	0	18	9	13	18	8	3	4	3	2	2	10	4	10	8	16	0	0	4	4	2	0	0	0	2	0	14	2	0	4	2
456	Clpp	3	2	10	4	17	16	1	0	1	0	0	0	0	0	0	11	7	2	58	28	41	24	10	1	2	3	4	0	16	10	50	24	22	23	0	0	8	7	4	2	6	2	4	33	20	0	4	6
457	Alkbh7	0	0	0	0	0	0	0	0	0	0	0	0	0	0	0	0	0	0	2	5	2	1	0	0	2	0	4	0	4	0	1	4	8	2	0	0	0	2	6	0	0	2	4	7	0	0	4	0
458	Pspn	2	0	0	0	0	1	0	0	0	0	0	0	0	0	0	0	0	0	5	1	0	0	0	0	0	0	0	0	0	0	0	0	0	2	0	0	0	0	0	0	0	0	0	0	0	0	0	0
459	Dennd1c	0	0	6	7	9	6	5	4	19	5	4	6	4	1	12	18	2	2	18	15	15	18	3	0	11	13	8	2	24	21	33	6	14	13	33	16	15	8	5	13	18	12	25	24	25	16	38	18
460	Med6	5	2	8	0	0	3	0	0	0	1	0	0	0	0	1	1	1	6	20	5	23	24	4	5	18	12	13	4	43	16	44	15	13	20	6	1	8	0	2	6	10	3	9	9	9	5	8	5
461	Prkd1	94	87	104	160	31	109	92	33	89	44	22	42	79	31	108	140	62	81	527	262	506	574	214	58	298	229	205	85	436	286	442	364	232	326	194	120	127	89	70	217	152	174	248	433	316	187	277	225
462	Lcp2	0	0	0	0	0	0	0	0	0	0	0	0	0	0	0	0	0	0	0	0	0	0	0	0	0	0	0	0	0	0	0	0	0	0	0	0	0	0	0	0	0	0	0	0	0	0	0	0
463	Cse1l	21	32	73	37	8	21	2	2	8	6	2	6	8	4	20	23	12	18	149	55	140	114	42	3	73	46	21	16	118	133	124	99	79	120	10	8	12	35	20	32	21	23	28	69	50	35	28	44
464	Naa20	13	10	18	8	2	11	0	0	0	0	0	0	5	3	1	7	0	1	54	17	17	43	15	0	34	10	12	15	52	58	44	21	13	26	2	4	8	8	12	9	2	29	19	19	18	6	12	19
465	Prkra	15	4	10	0	4	1	0	3	0	0	2	2	2	0	2	10	0	6	41	13	17	18	10	0	16	12	17	6	16	6	24	23	10	29	0	0	0	0	0	4	2	2	2	12	19	4	2	11
466	Fkbp7	4	0	2	6	0	0	0	0	0	0	0	0	0	0	2	2	0	0	8	5	41	7	5	0	6	16	6	2	16	4	6	9	1	4	1	4	2	2	2	2	3	2	0	8	3	3	7	8
467	Plekha3	0	6	4	13	2	7	0	0	0	4	4	2	0	0	4	4	0	7	55	36	63	31	4	2	11	20	27	4	23	21	30	22	8	29	3	2	4	7	4	6	2	8	2	18	14	7	18	0
468	Ykt6	4	0	2	3	0	6	0	0	0	8	0	3	0	0	4	1	0	5	15	7	13	14	5	1	18	6	6	2	33	28	16	16	9	17	3	4	7	2	0	3	2	2	12	27	11	2	6	6
469	Baz1b	42	38	28	32	10	33	3	0	10	11	5	10	10	0	7	35	14	28	215	87	151	116	23	14	62	78	27	25	185	102	179	103	73	103	27	11	13	35	36	45	48	17	47	123	88	78	43	44
470	Pex6	9	4	4	9	2	4	2	4	2	0	0	0	0	1	7	3	2	16	16	14	13	18	2	0	14	10	6	2	25	10	13	7	2	5	6	14	2	3	2	6	0	2	4	38	12	4	6	6
471	Mrpl2	0	0	0	2	0	0	0	0	0	0	1	2	2	0	0	0	0	0	7	0	1	7	2	0	4	6	6	3	15	11	10	2	3	5	2	0	0	0	0	1	5	3	0	2	6	8	2	6
472	Mea1	0	3	0	0	0	3	0	0	0	0	0	0	0	0	0	0	4	0	8	7	12	7	2	0	2	2	0	2	4	0	5	4	2	4	0	0	0	0	0	0	1	0	0	8	0	2	0	2
473	Gnmt	0	2	0	0	0	0	4	2	2	0	0	0	0	0	0	0	0	0	4	0	4	4	0	0	3	0	2	4	8	2	7	6	2	2	2	0	0	0	0	0	3	2	6	4	0	0	0	0
474	Grin2d	24	23	9	34	4	16	0	2	0	2	2	4	1	12	6	29	9	6	118	42	72	84	51	8	40	37	38	6	74	46	112	91	71	84	12	4	17	6	20	31	27	14	27	82	59	29	17	15
475	Kdelr1	2	0	0	0	0	0	0	0	0	0	0	0	1	0	0	0	1	0	4	7	6	14	0	0	6	1	6	4	4	5	14	12	5	3	6	0	1	0	2	0	0	0	8	6	6	6	5	0
476	Tmem143	8	9	13	28	11	18	2	0	14	4	0	13	8	2	0	7	4	2	81	34	59	63	24	5	28	40	27	9	71	24	60	58	37	57	8	5	10	14	18	21	30	13	31	49	42	32	17	21
477	-	0	0	0	0	0	0	0	0	0	0	0	0	0	0	0	0	0	0	0	0	0	0	0	0	0	0	0	0	0	0	0	0	0	0	0	0	0	0	0	0	0	0	0	0	0	0	0	0
478	Ggct	4	0	4	0	0	0	0	0	0	2	0	3	2	0	0	0	0	0	17	5	18	10	3	0	6	10	2	4	12	12	9	10	2	16	2	0	8	4	2	2	6	2	2	9	12	2	4	0
479	Jag2	3	4	0	15	0	4	1	0	2	4	0	2	3	0	0	0	0	2	22	13	41	29	23	3	21	14	8	0	34	29	33	35	16	20	2	0	6	0	0	10	6	8	18	48	52	12	12	10
480	Btbd6	0	0	0	0	0	0	0	0	0	0	0	0	0	0	0	0	0	0	0	0	0	0	0	0	0	0	0	0	0	0	0	0	0	0	0	0	0	0	0	0	0	0	0	0	0	0	0	0
481	Nudt14	0	2	2	2	4	4	0	0	0	4	0	2	6	4	1	8	1	4	7	0	12	6	6	2	0	5	0	0	21	12	5	8	4	13	0	0	2	0	4	4	4	2	6	7	10	0	7	2
482	Epdr1	4	2	6	24	2	4	16	4	15	8	1	10	14	12	15	24	11	6	36	36	43	56	24	7	34	6	27	13	38	15	44	28	17	15	25	29	20	9	16	29	18	18	32	33	15	20	32	36
483	Flii	0	0	0	1	0	2	0	0	0	0	0	0	0	0	0	0	1	0	9	7	4	4	0	0	1	0	0	0	2	1	0	0	1	3	0	0	0	0	0	0	2	2	2	2	1	0	0	0
484	Top3a	29	14	33	41	10	16	0	3	0	10	3	3	2	1	7	31	6	11	213	138	158	126	49	9	15	23	8	3	100	63	114	59	55	64	7	6	10	12	4	12	11	17	23	87	50	18	26	20
485	Atg4d	2	4	2	4	1	5	0	0	0	4	0	2	2	0	1	2	0	2	22	11	20	12	4	0	17	8	2	0	24	13	29	4	16	6	6	4	1	4	2	5	6	4	15	17	30	6	0	10
486	Qtrt1	2	0	2	8	6	0	0	2	2	0	0	0	2	0	2	13	6	2	35	9	12	30	5	0	20	12	6	7	24	23	38	15	12	22	2	1	8	7	8	20	16	8	7	31	14	6	14	8
487	Plin4	9	2	10	24	2	2	0	0	0	2	3	6	2	0	0	31	4	4	22	3	25	41	14	0	63	49	19	19	41	19	40	45	11	29	2	0	4	7	16	25	18	7	11	80	52	25	4	9
488	Hdgfl2	36	14	8	14	6	11	0	0	4	4	0	0	2	0	0	13	6	12	60	16	52	66	12	0	34	21	16	7	89	54	68	60	42	70	9	0	10	18	6	11	11	12	21	55	46	16	23	38
489	Chaf1a	10	11	12	15	2	13	0	0	2	2	0	1	4	0	3	8	0	9	48	19	40	50	14	0	37	18	22	10	89	40	77	91	40	71	8	8	6	8	9	16	7	20	21	67	41	17	18	42
490	Adprh	2	5	4	2	8	11	1	0	0	0	0	0	0	0	0	2	5	6	8	6	11	4	7	0	12	10	2	0	16	10	6	12	0	18	0	0	0	0	0	2	13	0	0	2	4	2	2	0
491	Tmem39a	12	8	12	17	2	12	2	2	5	9	1	11	4	4	11	29	11	4	121	41	73	67	26	7	27	43	26	4	52	39	52	51	32	32	18	7	14	4	19	18	32	17	31	48	24	17	14	22
492	Timmdc1	8	17	13	27	3	0	1	0	1	6	0	3	2	6	3	5	2	5	73	26	50	56	9	3	20	16	15	14	70	15	75	26	21	33	2	4	8	2	6	15	0	8	12	23	16	20	12	9
493	Pla1a	41	26	32	38	6	22	5	2	2	12	0	13	15	6	9	58	26	31	162	113	107	114	54	12	80	83	41	22	128	85	142	64	44	93	7	2	10	19	19	75	19	40	41	163	87	37	29	8
494	Mcm2	10	4	14	3	5	10	0	0	0	2	0	10	3	0	0	9	0	12	60	17	27	26	7	0	10	24	8	0	43	22	30	34	24	27	10	0	4	4	2	13	7	8	10	36	37	9	17	6
495	Tpra1	4	0	4	2	0	0	0	2	0	0	0	0	5	0	0	0	0	1	7	4	8	34	4	2	5	1	8	4	18	3	8	9	16	14	6	3	2	2	0	0	2	2	1	23	7	7	6	0
496	Nab1	4	6	9	9	2	5	0	4	0	2	0	0	4	0	1	5	0	2	56	45	53	77	15	5	40	33	34	16	51	24	36	43	23	33	6	2	4	8	2	8	12	2	14	29	14	2	16	14
497	Adgre5	4	0	7	4	0	8	0	0	0	0	0	1	2	0	0	0	0	4	27	10	23	27	2	0	22	6	12	10	10	6	12	7	15	18	0	2	0	0	4	2	9	6	4	27	15	8	11	6
498	Il17ra	13	32	23	24	17	25	2	0	2	1	0	6	0	0	7	11	6	23	87	63	104	73	29	11	20	21	10	2	108	61	83	31	64	39	2	16	8	9	5	10	7	4	27	59	21	16	16	20
499	Lamb1	12	7	21	27	3	23	10	8	17	2	1	7	11	11	17	21	2	21	166	47	136	94	38	15	57	38	55	17	91	59	91	65	45	58	8	25	32	11	19	47	39	34	26	89	37	34	41	35
500	Kcnn1	6	9	5	13	3	3	2	0	2	5	2	4	3	2	0	17	4	2	50	9	46	43	15	5	40	14	17	4	53	22	54	36	36	36	9	0	2	12	6	19	7	11	15	44	22	8	9	18
501	Arrdc2	4	1	2	5	0	0	0	0	0	0	0	0	0	0	0	2	2	4	20	11	9	2	0	0	4	3	14	0	10	2	16	9	10	10	1	0	0	2	0	2	0	0	1	14	4	0	0	4
502	Ppp1r17	1	0	0	2	0	1	0	0	2	0	1	0	0	0	0	6	1	2	12	6	6	37	24	0	12	12	18	2	4	9	12	11	6	0	1	2	1	6	5	9	5	2	0	7	3	6	0	0
503	Cd36	27	15	33	46	10	27	24	5	9	9	4	8	5	7	8	29	13	27	210	77	185	142	29	19	59	72	46	26	79	55	82	54	51	71	53	24	22	27	10	46	40	48	70	105	78	26	46	41
504	Map2k7	0	0	0	0	0	0	0	0	0	0	0	0	0	0	0	0	0	0	1	0	0	0	0	0	4	1	0	0	0	0	0	0	0	0	0	0	0	0	0	0	0	0	0	0	0	0	0	0
505	Timm44	4	3	1	4	5	7	0	0	0	0	0	0	0	0	0	9	2	10	27	11	9	45	17	0	22	3	16	4	11	8	16	9	6	14	8	4	2	0	2	2	6	4	2	18	12	4	4	8
506	Ap2a2	38	31	38	70	11	44	8	0	2	6	6	22	2	0	10	52	10	23	247	144	172	216	68	5	102	77	71	18	181	120	162	141	79	147	15	12	20	39	18	43	46	34	38	143	136	48	89	63
507	Pnkp	0	0	0	0	0	2	0	0	0	2	0	0	0	0	0	8	0	1	5	0	12	9	4	0	14	2	4	0	4	0	0	4	4	8	0	0	0	0	0	2	0	1	2	11	6	0	0	2
508	Med25	0	0	3	10	0	8	0	0	0	6	0	0	0	0	0	4	4	9	10	2	7	8	10	0	8	0	2	4	12	27	35	9	20	34	2	3	0	2	2	14	2	5	0	17	17	4	4	2
509	Bcam	0	6	10	8	0	8	4	0	0	4	0	2	5	2	4	26	4	4	60	22	25	24	10	2	8	12	3	0	37	31	33	23	5	39	12	2	6	6	0	16	6	6	22	35	37	14	14	7
510	Clptm1	23	4	10	21	1	8	2	1	2	5	2	0	6	0	13	7	1	9	53	22	29	57	26	4	37	12	30	3	71	50	56	50	40	46	6	6	10	5	14	17	7	4	16	34	30	19	34	13
511	Relb	8	4	6	6	0	12	0	0	5	2	0	0	2	0	0	10	6	4	41	18	29	38	16	0	30	15	18	8	26	21	49	41	15	52	2	0	8	4	4	9	8	11	13	64	25	6	8	21
512	Tomm40	4	0	1	0	0	15	0	0	1	2	0	0	0	0	0	6	2	0	11	2	4	7	3	0	14	8	2	0	14	9	7	9	11	15	10	0	0	0	7	2	2	8	6	20	13	4	7	6
513	Apoe	0	5	2	1	0	4	0	0	0	0	0	0	3	0	0	0	0	3	32	2	10	7	2	6	8	4	1	0	6	2	10	7	13	9	0	0	2	0	2	0	2	0	4	12	4	2	0	2
514	Apoc2	0	0	0	0	0	0	0	0	0	0	0	0	0	0	0	0	0	0	0	0	0	0	0	0	0	0	0	0	0	0	0	0	0	0	0	0	0	0	0	0	0	0	0	0	0	0	0	0
515	Hbp1	2	2	4	7	0	1	0	3	0	5	0	0	1	0	0	9	0	4	31	26	23	30	15	0	21	16	6	10	16	19	14	9	13	21	6	2	2	2	2	7	11	5	4	19	6	10	10	4
516	Prkar2b	24	21	42	37	18	37	25	9	19	8	19	14	32	2	17	26	3	28	130	67	115	200	45	20	93	66	58	23	149	68	112	89	74	84	71	59	49	30	30	48	69	67	80	148	85	71	132	49
517	Cdkn1b	1	0	2	0	0	0	2	0	0	0	2	0	0	0	0	0	0	4	10	1	6	2	0	2	2	2	2	4	0	4	4	0	0	6	0	0	0	0	0	2	0	0	0	6	0	0	0	2
518	Klf4	2	0	0	0	0	0	0	0	0	2	0	0	0	0	0	0	0	0	5	3	0	2	2	0	7	0	0	0	4	0	4	15	8	4	0	2	0	0	0	6	2	0	0	2	2	0	4	1
519	Ap1m1	6	4	14	8	8	15	0	0	0	0	0	2	4	0	2	2	1	2	30	35	32	45	2	4	13	12	7	4	21	29	17	22	6	15	5	3	6	4	2	5	12	12	7	23	6	8	6	2
520	Rab8a	6	6	4	17	1	18	0	0	2	6	0	3	1	0	2	16	2	2	45	34	30	44	31	3	23	22	11	10	36	28	31	25	21	49	8	10	10	7	3	15	18	14	13	41	20	16	13	21
521	Hmgn2	0	0	0	0	2	0	0	0	0	0	0	0	0	0	0	0	0	4	10	0	12	10	0	2	6	4	0	0	16	3	9	8	2	18	0	1	0	2	0	5	0	0	2	12	2	2	1	0
522	Fam32a	0	0	0	0	0	1	3	6	0	1	0	0	4	4	1	4	0	2	11	12	1	5	0	0	4	2	2	0	7	0	6	4	4	6	9	9	6	1	2	2	14	9	16	24	3	11	15	8
523	Elf3	0	0	0	0	0	0	0	0	0	0	0	0	0	0	0	0	0	0	0	0	0	0	0	0	0	0	0	0	0	0	0	0	0	0	0	0	0	0	0	0	0	0	0	0	0	0	0	0
524	Cyp2c29	14	3	11	35	1	24	7	1	21	9	17	8	13	8	6	10	0	11	53	19	35	59	14	2	57	46	34	13	39	39	50	51	27	48	10	22	21	8	7	19	14	19	21	61	67	14	31	31
525	Stard3nl	9	4	7	12	12	15	4	0	10	5	0	6	8	0	20	8	19	10	41	32	54	47	9	7	21	17	21	6	25	16	48	33	14	28	13	17	27	13	8	19	44	25	16	63	28	17	39	21
526	Stk11	4	4	6	17	8	13	0	0	0	0	0	2	1	1	0	6	2	3	74	25	17	37	11	0	8	6	6	2	55	37	31	53	22	33	5	2	8	8	7	16	4	4	14	46	29	22	18	9
527	Efna2	2	0	4	10	2	0	2	0	2	0	0	6	2	0	2	0	0	9	24	5	30	12	21	0	8	0	1	0	24	24	32	26	29	27	0	0	6	17	2	8	6	0	12	40	26	10	8	16
528	Atp5f1d	0	0	0	5	0	0	0	0	2	0	0	1	2	0	3	6	0	4	6	12	2	10	6	0	12	8	9	2	14	16	20	10	10	11	0	4	0	9	2	2	0	6	9	25	42	6	10	4
529	Ppp5c	5	23	22	23	0	1	0	0	1	10	4	5	5	1	10	12	0	17	56	33	37	38	10	2	44	34	21	14	68	28	89	31	21	25	8	2	1	9	2	18	14	4	8	63	83	23	17	17
530	Cdk12	39	31	21	49	11	50	6	6	11	25	6	11	19	17	12	37	27	25	309	140	210	174	79	21	125	62	47	35	180	116	139	110	99	132	38	17	19	30	32	43	25	43	33	153	149	66	64	49
531	Lipe	0	0	0	0	0	0	0	0	0	0	0	0	0	0	0	0	0	0	0	0	0	0	0	0	0	0	0	0	0	0	0	0	0	0	0	0	0	0	0	0	0	0	0	0	0	0	0	0
532	Pafah1b2	36	17	38	53	22	30	4	11	5	6	5	3	18	8	13	38	13	21	217	116	138	120	34	4	124	79	60	15	159	103	143	94	98	106	24	22	11	23	20	52	45	31	46	120	62	53	56	20
533	Tbc1d8	16	14	59	50	12	45	6	2	14	2	2	4	7	6	24	30	2	27	240	102	161	204	53	8	108	78	57	32	217	95	223	159	72	143	27	5	24	52	13	38	53	52	38	177	102	49	47	45
534	Cnot11	2	2	0	2	0	1	1	2	0	0	0	0	0	0	0	12	0	8	5	4	13	13	2	0	8	8	16	2	10	8	14	8	14	9	2	0	0	4	0	2	6	8	0	16	2	2	2	3
535	Slc2a3	46	37	66	61	8	56	28	8	34	32	4	15	26	13	21	45	12	41	307	210	190	170	89	22	150	83	41	26	231	150	181	142	108	163	64	28	39	27	47	86	57	51	67	145	127	87	91	60
536	Foxj2	9	6	15	19	7	12	2	0	3	9	3	0	2	0	5	8	0	9	64	54	66	51	26	7	28	16	27	12	34	25	30	39	49	37	4	0	2	4	3	17	15	6	13	27	17	6	23	21
537	Sri	2	0	10	0	0	0	2	3	4	2	1	0	0	0	0	7	1	6	19	6	11	28	4	2	8	14	20	4	5	9	8	12	6	6	9	12	7	2	0	8	5	6	6	1	3	7	19	2
538	Dgcr2	2	0	2	5	2	0	0	0	4	0	0	0	4	0	0	0	0	1	13	1	0	0	0	0	0	3	4	0	4	0	3	6	2	2	0	0	0	1	3	2	0	0	3	6	6	2	1	2
539	Irf3	0	4	0	3	0	0	0	0	0	0	0	0	4	0	2	4	2	2	27	8	14	5	12	0	0	2	2	2	10	18	17	12	5	4	0	0	0	4	2	3	8	2	0	17	8	4	2	0
540	Bcl2l12	0	2	2	0	0	0	0	0	0	0	0	0	0	0	0	0	2	0	3	4	6	3	0	0	4	4	4	3	8	0	8	2	6	5	0	0	0	2	2	0	4	8	0	4	8	0	2	0
541	Zfp959	4	2	0	4	0	1	0	0	0	0	0	0	0	0	0	10	1	4	19	0	2	3	0	0	8	6	10	2	21	16	10	16	8	10	0	0	0	6	4	2	2	0	2	8	14	0	4	2
542	Mpnd	8	8	15	8	2	13	2	0	1	3	1	0	6	0	2	28	4	9	56	41	37	30	22	5	26	15	7	9	39	29	44	45	32	30	3	4	4	4	0	16	15	22	12	32	28	7	16	16
543	Sh3gl1	16	3	15	5	2	13	0	1	0	2	0	6	5	0	16	10	6	14	138	58	63	54	19	2	22	22	36	2	87	56	101	65	26	77	2	9	6	10	17	11	9	10	15	47	40	14	24	12
544	Ebi3	0	3	0	8	0	0	0	0	0	0	0	0	0	0	0	2	0	4	8	2	3	8	2	0	12	10	4	0	12	10	8	0	2	2	4	0	0	0	4	0	2	0	2	1	10	3	0	2
545	Yju2	2	0	3	12	2	2	0	0	2	4	0	2	2	2	9	2	0	6	28	18	22	28	1	4	12	5	8	7	22	11	24	7	13	18	0	0	14	2	2	6	12	4	6	35	24	10	8	10
546	Ranbp2	25	14	18	27	8	18	2	3	11	0	2	4	6	2	4	20	14	12	204	96	95	145	37	10	65	68	35	14	105	69	117	62	54	78	10	4	4	9	12	28	19	9	23	67	60	18	33	26
547	Edar	35	27	45	42	18	32	2	5	6	10	1	3	4	0	30	30	22	27	213	115	193	175	77	20	112	67	76	16	136	76	138	65	82	117	18	14	16	15	29	17	32	32	46	96	88	31	31	23
548	Grk5	39	28	63	117	17	52	59	15	44	28	2	19	42	13	36	71	30	53	404	199	343	322	133	18	182	165	128	67	183	141	219	188	108	151	98	51	94	43	35	79	122	98	162	207	185	81	169	146
549	Dvl3	3	2	9	15	2	10	0	0	0	0	0	0	0	1	0	17	0	0	72	40	57	56	12	1	20	31	6	11	32	29	57	18	22	28	10	1	6	4	1	22	6	4	4	31	16	16	4	3
550	Abcf3	2	2	4	5	1	2	0	1	0	2	4	5	0	0	7	10	0	0	31	19	13	24	23	0	14	8	6	0	40	19	32	24	13	25	2	2	4	10	4	1	5	10	14	15	9	6	10	0
551	Eif2b5	9	0	3	5	1	6	1	0	5	2	0	4	1	0	2	9	2	6	29	25	28	26	6	0	23	10	4	2	20	9	14	18	4	22	2	8	6	2	8	8	7	1	6	24	14	8	13	17
552	Cyth2	5	0	0	5	0	0	0	0	0	6	0	2	2	0	0	18	0	6	17	9	12	26	13	0	45	31	18	9	12	14	29	9	14	16	4	2	4	7	5	13	4	2	4	36	31	2	11	5
553	Gm5897	21	23	38	50	12	47	4	3	0	14	2	12	10	10	18	33	13	19	174	90	142	101	50	2	81	58	36	13	136	87	140	129	71	111	13	10	20	26	17	45	13	19	41	117	80	52	55	25
554	Car11	4	0	4	4	2	1	0	0	0	0	0	2	0	0	0	0	0	0	8	3	16	10	6	2	9	0	6	6	7	6	12	12	6	8	4	0	0	0	0	2	4	0	4	8	0	2	1	2
555	Dlgap1	339	207	303	475	77	270	88	67	106	108	52	104	159	62	166	426	151	321	1945	1041	1571	3482	1127	276	3272	2631	764	391	1494	975	1334	920	719	1039	318	239	251	239	312	456	423	410	507	1380	1076	450	537	473
556	Plag1	7	0	12	15	4	0	0	0	2	0	0	3	2	0	0	8	0	9	32	16	38	70	19	0	19	8	27	6	26	37	13	39	20	26	2	4	2	2	4	20	4	8	14	33	16	5	27	16
557	Hck	18	4	10	28	11	8	2	0	0	3	0	0	13	0	2	22	5	8	87	55	65	70	20	2	57	32	29	12	86	76	80	39	44	67	8	6	12	12	9	19	10	12	19	47	29	20	17	22
558	Mrpl4	0	2	0	0	0	0	0	0	0	2	0	0	0	0	0	0	0	0	1	7	3	15	6	0	4	10	2	2	6	11	16	8	10	9	0	0	0	0	2	0	0	0	0	6	4	2	2	0
559	Keap1	0	4	2	0	0	0	0	0	0	0	0	0	4	0	0	2	0	0	7	0	2	12	2	0	14	4	4	4	20	4	16	8	8	16	0	1	3	2	3	2	3	0	4	25	1	0	4	11
560	Ap1m2	19	15	26	28	15	11	4	0	2	10	2	5	10	2	9	28	20	7	113	58	52	37	32	5	55	46	31	8	87	65	101	62	59	102	7	6	2	29	0	36	16	28	36	75	56	29	13	23
561	Glg1	72	51	44	96	20	81	43	11	23	51	12	23	37	3	49	89	33	60	395	241	277	285	106	26	148	93	103	35	334	193	292	237	156	193	66	39	75	68	71	101	90	102	88	290	209	63	124	92
562	Atp8b3	16	2	8	12	0	9	0	5	2	8	0	6	3	4	14	14	3	8	55	26	11	29	11	0	19	5	8	8	36	30	34	34	35	27	5	2	1	7	3	13	9	4	18	23	20	11	7	16
563	Btbd2	12	7	8	1	0	3	0	2	2	0	0	8	8	0	2	9	3	2	26	16	6	19	7	4	6	15	8	4	45	25	42	17	12	24	8	8	0	3	10	11	5	9	6	26	29	6	15	9
564	Csnk1g2	3	2	12	12	2	13	10	0	4	5	0	4	4	1	0	7	13	6	34	9	10	25	7	1	10	10	14	4	38	31	45	9	24	37	62	11	6	10	25	22	18	6	10	34	24	20	21	17
565	Abhd17a	8	0	0	0	2	3	0	0	0	2	0	0	0	0	2	5	0	2	6	2	8	4	0	0	0	0	6	0	20	16	8	9	3	14	0	2	4	4	0	0	0	0	6	7	10	2	10	3
566	Mob3a	4	7	8	18	2	1	0	0	2	0	0	0	2	0	0	2	0	1	37	10	15	21	6	0	4	4	4	0	26	18	47	24	22	21	2	0	0	4	1	6	8	5	8	35	16	13	17	4
567	Cacnb3	4	5	11	10	4	10	0	0	2	2	0	0	12	2	0	7	4	2	34	11	35	43	11	7	13	25	6	4	48	32	21	17	4	28	2	3	2	8	6	2	7	4	14	26	26	5	11	7
568	Ccdc65	5	10	7	8	2	9	2	4	1	0	2	2	8	0	2	15	8	3	91	23	24	33	8	1	24	15	8	2	49	40	46	44	23	31	10	8	8	4	14	13	8	10	16	42	21	19	7	11
569	Fkbp11	6	2	0	3	2	0	0	0	0	0	0	1	0	0	0	0	0	0	9	0	3	3	0	0	0	10	0	0	5	2	8	2	3	3	0	0	0	0	0	6	2	0	7	4	6	2	0	0
570	Ddx23	14	13	8	28	13	30	0	0	4	5	0	8	4	0	10	19	7	6	102	59	89	57	24	4	40	28	40	2	71	53	78	55	27	36	8	9	2	9	6	10	8	13	16	36	21	15	13	14
571	Pld3	17	16	4	15	12	7	4	4	0	4	0	0	3	0	4	11	5	10	41	33	43	46	27	6	28	18	18	4	47	33	48	44	27	44	3	0	4	7	8	17	5	15	10	39	57	14	12	15
572	Grik5	39	7	2	19	13	10	0	4	0	5	2	4	1	1	0	9	2	32	59	29	51	73	13	0	43	44	26	14	95	41	84	56	47	61	14	5	10	14	9	40	8	25	23	71	66	27	32	30
573	Cd79a	0	3	2	0	0	2	0	3	0	0	0	1	0	0	2	2	2	2	30	9	6	9	4	2	8	4	6	0	10	7	0	4	2	13	3	2	0	7	2	2	2	0	2	10	10	3	2	8
574	Rabac1	2	0	0	0	0	6	0	0	0	0	0	0	1	0	0	0	0	0	3	4	0	0	0	0	2	2	0	0	8	0	0	10	2	2	4	0	0	0	0	2	0	2	0	4	6	0	0	0
575	Etv3	6	3	6	3	10	9	2	0	7	0	0	4	0	0	0	7	4	5	53	41	29	35	22	1	30	21	22	0	40	30	33	20	14	41	4	3	1	7	0	9	0	11	10	25	14	5	10	2
576	Prkcsh	12	4	8	9	5	2	1	2	0	1	0	0	2	0	3	5	0	4	21	25	27	21	10	0	20	18	6	4	23	18	23	6	15	32	2	0	6	7	5	14	2	8	9	37	17	4	8	13
577	Elavl3	13	8	4	9	0	10	6	2	0	2	0	4	2	0	7	15	0	4	36	20	74	52	5	2	24	34	14	7	49	28	48	37	31	31	4	0	10	2	4	14	8	12	8	37	19	12	10	9
578	Rab3b	20	29	27	32	11	15	0	6	0	14	3	5	14	2	14	23	9	16	219	66	148	126	37	11	62	45	49	24	113	79	117	82	42	73	16	7	11	23	23	42	36	24	31	160	47	23	45	16
579	St8sia6	32	34	30	41	15	41	15	4	11	11	3	14	6	2	17	28	8	24	227	133	143	166	55	11	122	65	84	41	173	118	159	84	67	157	33	16	45	23	24	36	79	61	64	113	87	66	74	77
580	Fcgrt	8	3	6	8	4	6	2	0	2	0	0	0	4	9	0	12	4	5	51	25	20	18	14	4	16	6	4	0	38	14	8	36	20	12	0	4	2	0	0	0	4	2	6	16	21	8	2	6
581	Nosip	0	6	12	7	2	1	0	0	1	6	0	0	0	0	2	9	2	4	44	23	28	33	14	1	12	6	21	3	34	6	35	11	17	32	2	4	8	3	6	16	2	2	18	18	18	3	10	8
582	Pih1d1	0	0	0	0	0	4	0	0	0	0	0	0	2	1	0	4	0	2	3	1	2	13	3	0	6	4	2	0	12	4	16	8	4	10	0	0	4	2	0	4	2	4	2	2	4	5	4	4
583	Rps11	0	0	0	0	0	0	0	0	0	0	0	0	0	0	0	0	0	0	0	1	0	0	0	0	0	0	0	0	0	0	0	0	0	0	0	2	0	0	0	0	0	0	3	0	2	0	0	0
584	Supt5	4	8	0	16	0	6	1	0	0	0	0	0	0	0	0	3	0	1	4	0	13	22	9	0	8	8	6	2	21	14	18	6	6	2	4	10	0	0	2	4	16	4	2	12	8	3	6	8
585	Dll3	4	3	13	13	2	7	5	5	10	10	0	7	3	4	7	18	13	0	58	29	12	29	5	0	8	15	23	2	32	31	33	27	5	18	19	26	18	9	10	10	28	19	25	42	10	7	8	33
586	Paf1	1	2	0	4	1	0	0	0	0	0	0	2	0	0	0	0	0	2	14	2	2	10	2	0	1	6	8	2	6	5	8	4	0	6	0	0	0	0	2	7	0	2	4	5	0	4	5	0
587	Timm50	2	0	0	9	0	2	0	0	0	0	0	2	0	0	0	0	4	2	10	4	13	17	2	0	6	7	6	0	1	6	13	2	4	9	0	0	0	0	2	2	0	0	0	11	16	0	7	10
588	Med29	0	0	0	0	0	0	0	0	0	0	0	0	0	0	0	0	0	0	0	0	0	0	0	0	0	0	0	0	0	0	0	0	0	0	0	0	0	0	0	0	0	0	0	0	0	0	0	0
589	Bicd1	64	45	77	109	29	91	12	11	17	31	2	17	32	0	19	92	19	63	501	200	293	358	98	23	205	154	109	55	278	263	301	239	147	246	36	38	46	38	54	101	94	88	93	257	168	84	69	89
590	Ncstn	4	6	8	4	0	4	0	0	0	0	8	0	0	0	0	2	0	5	17	7	25	21	14	0	13	13	6	2	8	16	4	12	8	12	2	6	2	4	4	0	4	0	11	9	4	0	8	10
591	Pex19	6	2	5	14	8	11	0	0	0	0	0	0	2	0	5	12	1	14	40	27	15	18	10	1	15	26	6	8	36	26	17	22	28	33	2	0	0	0	0	3	6	1	10	22	26	6	0	6
592	Phyhip	0	2	22	5	0	6	4	0	0	0	4	0	0	0	0	9	14	0	28	10	13	33	3	6	8	12	6	4	23	10	18	5	9	13	2	3	0	6	6	2	4	3	4	4	10	0	10	0
593	Crhr2	20	19	31	34	2	9	2	0	2	14	2	2	4	0	6	20	7	4	86	59	63	128	38	4	74	37	38	14	84	55	78	41	50	70	16	8	4	17	12	11	37	9	27	80	65	32	25	16
594	Inmt	0	2	0	0	0	0	4	0	0	0	0	0	0	0	0	9	0	2	0	2	0	4	5	0	4	0	4	0	7	6	3	3	11	6	0	0	0	0	4	0	0	0	2	3	2	0	2	2
595	Cyp4f18	4	9	6	22	1	8	0	0	0	2	2	0	2	2	2	4	0	2	20	21	18	30	12	0	23	15	22	6	42	23	32	34	24	17	0	0	0	2	10	10	14	8	17	32	40	8	10	21
596	Impdh1	8	8	4	6	4	4	0	2	0	6	0	1	1	2	6	8	2	16	30	20	21	37	9	0	19	12	15	2	42	17	22	30	26	26	0	5	4	4	6	3	16	6	10	40	28	13	8	9
597	Psg18	3	8	10	6	0	11	6	0	0	0	3	0	1	0	4	4	4	2	28	9	27	29	10	0	6	2	12	3	9	19	10	16	16	12	1	2	4	0	3	9	0	0	12	14	6	5	5	2
598	Dusp3	8	7	1	2	6	0	4	0	0	2	0	0	2	0	2	2	0	0	18	11	22	8	6	0	3	2	4	0	16	20	17	2	6	22	0	0	0	2	0	0	2	3	0	17	10	4	4	8
599	Prodh	8	4	3	2	1	1	0	0	4	1	0	4	4	0	3	7	0	8	22	6	34	46	13	0	39	8	4	8	28	32	42	26	22	12	10	13	8	11	2	10	11	8	16	22	36	17	23	16
600	Ess2	5	4	23	4	0	17	0	0	0	2	1	4	6	0	0	13	4	5	65	36	43	45	15	5	37	14	16	2	21	25	21	20	27	21	4	0	0	6	2	5	0	8	12	24	34	12	8	8
601	Slc25a1	0	0	0	0	0	0	2	0	0	0	0	0	0	0	0	2	2	0	1	0	8	1	0	0	2	0	0	0	2	5	6	2	6	4	0	0	0	0	0	0	0	4	4	2	1	0	0	0
602	Dgcr6	19	3	14	7	2	9	0	0	4	0	0	0	2	1	0	25	1	8	48	11	18	37	14	0	15	7	4	0	47	14	24	43	19	39	0	2	2	12	8	8	17	16	26	47	26	23	11	4
603	Ddr1	6	9	0	5	0	4	0	0	0	2	0	4	7	0	0	8	6	5	46	16	25	17	2	0	43	35	29	11	16	23	5	10	8	19	1	0	0	2	4	2	6	16	6	16	7	7	11	5
604	Ier3	0	0	0	0	2	2	0	0	0	0	0	0	0	0	0	0	0	0	0	3	0	4	0	0	4	0	0	0	0	0	0	2	0	3	1	0	2	0	0	6	0	0	2	0	0	0	0	2
605	Fosb	0	2	0	8	2	4	2	0	0	0	0	0	0	4	1	2	2	0	12	1	6	16	2	0	11	8	8	0	6	4	11	15	7	16	2	0	4	12	0	0	0	0	6	8	20	5	12	12
606	Klc4	8	0	0	17	1	2	0	0	0	0	0	2	0	0	3	12	2	7	17	7	19	11	6	0	10	25	7	6	38	10	23	15	5	19	7	2	0	4	5	8	2	4	6	13	24	15	14	6
607	Ercc1	7	2	2	10	0	4	0	0	3	0	0	0	0	0	0	0	2	2	24	2	8	12	6	0	18	15	6	2	14	14	30	27	8	16	7	4	2	2	4	4	6	8	2	13	15	8	6	6
608	Cyp17a1	0	2	2	4	6	5	0	0	0	2	0	0	0	0	2	9	4	2	18	9	13	10	4	0	14	7	0	4	28	21	20	21	21	23	2	4	2	0	2	3	0	6	12	19	12	0	14	6
609	As3mt	12	3	8	31	2	9	8	6	12	2	0	0	12	2	2	18	6	15	62	22	39	43	13	7	61	34	30	8	33	42	66	55	24	42	8	0	6	5	6	20	22	11	22	52	28	21	22	6
610	Homer3	0	0	4	12	0	2	0	0	0	0	0	4	0	0	6	7	2	0	7	4	17	29	2	0	2	0	6	0	22	0	22	7	21	10	2	0	12	8	2	7	14	2	5	35	21	6	5	14
611	Crtc1	37	31	41	57	13	21	4	2	2	13	2	7	11	0	4	16	5	16	143	82	82	131	42	16	123	108	42	23	159	90	145	108	67	97	14	4	21	45	25	32	34	15	51	154	87	79	60	28
612	Rnf215	0	0	0	8	0	0	0	0	0	0	0	0	0	2	0	0	0	0	12	4	11	9	0	2	0	2	2	1	5	6	10	2	10	9	0	4	2	2	0	4	4	0	4	4	6	0	0	4
613	Sec14l2	9	6	4	2	0	6	0	0	0	0	0	0	2	0	6	7	0	4	36	22	31	32	6	1	12	21	11	1	49	24	45	32	18	38	4	4	4	9	2	8	9	8	0	41	48	16	25	6
614	Aven	111	63	91	134	22	74	7	5	16	34	9	20	44	16	16	103	31	55	613	287	373	428	138	25	221	163	102	38	274	195	299	181	110	231	36	25	34	57	44	84	76	48	90	248	178	85	70	66
615	Cp	4	1	14	4	11	11	0	0	0	2	2	4	2	0	2	19	6	5	61	23	33	47	30	6	42	21	15	9	45	15	46	31	19	52	13	9	12	4	2	14	7	8	16	26	15	13	18	8
616	Crot	16	0	6	28	6	7	5	0	12	0	6	1	16	0	1	8	4	6	38	15	39	28	7	2	16	14	18	3	21	34	32	28	26	14	14	18	9	2	6	19	18	28	6	22	20	8	34	24
617	Rps6ka1	9	12	9	26	6	9	4	1	0	4	2	8	12	0	7	20	10	13	85	28	62	60	22	1	64	48	19	14	87	37	94	63	46	45	9	9	6	6	13	16	36	23	15	70	48	13	25	20
618	Calb2	17	11	38	47	8	11	0	0	3	5	4	4	9	0	8	28	9	15	127	56	91	75	30	4	50	47	21	18	103	58	94	63	35	72	4	6	14	13	9	29	16	10	29	70	48	18	8	30
619	Snrnp200	22	11	7	23	3	14	5	4	2	13	0	12	10	4	19	20	6	18	93	54	80	62	28	6	56	29	38	16	70	46	62	53	34	47	34	15	21	8	14	18	18	24	39	50	46	28	33	25
620	Ciao1	0	0	0	6	2	4	0	0	2	0	0	0	4	0	0	0	0	1	33	4	9	10	4	2	6	4	6	4	6	7	8	4	11	17	0	0	1	0	3	0	4	1	1	9	0	4	0	6
621	Has1	4	0	0	5	0	0	0	0	0	0	0	0	0	0	0	0	0	0	14	4	10	14	2	0	20	6	14	0	0	0	14	2	4	2	2	0	2	0	0	0	2	0	2	2	0	0	1	2
622	Taf6l	9	0	11	16	0	2	0	0	0	10	2	4	2	0	0	15	6	13	30	10	48	19	5	0	28	12	6	13	39	35	44	26	26	16	6	7	0	18	5	19	4	8	21	35	20	19	8	6
623	Insig2	2	1	2	7	0	8	0	0	0	3	0	0	1	0	0	2	3	6	24	24	27	22	10	5	25	19	20	6	40	13	25	20	14	21	4	4	2	5	3	7	2	9	12	17	24	3	12	7
624	Kpna6	19	12	21	26	7	33	0	0	0	2	1	5	3	6	13	17	8	21	89	57	76	27	18	3	50	42	30	18	80	74	43	61	29	56	20	2	10	15	19	16	8	18	23	52	27	24	25	18
625	Man1a	65	51	74	84	22	60	60	21	52	26	10	29	62	22	51	83	54	89	350	198	215	358	87	25	194	147	106	58	217	150	200	148	119	198	153	106	113	73	71	112	112	126	136	212	154	116	176	134
626	Itpkc	7	13	6	2	0	3	5	1	7	4	0	1	8	4	4	9	3	4	14	4	30	40	26	2	15	5	8	8	19	8	12	20	12	12	11	2	5	9	12	9	14	6	26	33	19	4	21	4
627	Coq8b	9	0	2	18	6	14	0	1	3	8	1	2	11	3	9	1	6	10	20	13	17	29	5	0	10	11	10	7	17	6	25	22	16	13	18	13	8	10	4	6	13	14	9	21	13	9	21	25
628	Brd8	30	8	7	21	3	20	0	0	2	0	0	2	10	0	8	11	5	16	114	62	61	73	26	12	50	45	17	15	44	47	73	29	39	27	12	6	2	7	10	24	8	10	9	59	31	8	15	12
629	Kif20a	3	3	0	3	0	0	0	0	0	0	0	2	0	0	0	8	1	0	41	9	18	17	13	1	5	2	5	1	0	2	4	15	2	13	2	0	2	1	1	4	0	6	8	13	5	0	0	4
630	Farsa	11	10	4	10	6	6	0	0	0	3	0	2	0	0	4	2	8	6	33	23	22	26	12	2	22	6	14	4	34	25	30	20	10	18	8	0	0	0	2	7	2	8	6	36	11	1	11	7
631	Gcdh	1	1	2	7	0	0	0	0	0	4	0	1	0	0	0	2	0	0	1	0	8	7	0	0	10	4	6	2	6	12	4	15	4	2	3	0	0	3	0	1	0	0	0	5	6	4	2	2
632	Mast2	116	86	95	156	27	72	20	18	49	48	13	10	46	19	32	163	47	81	723	345	426	446	203	22	228	186	121	101	514	304	454	327	198	351	66	41	77	60	84	144	117	98	140	430	270	127	167	150
633	Gm38426	1	0	0	8	0	2	0	0	1	0	0	0	0	0	0	2	0	2	1	0	0	4	0	0	3	2	4	0	18	0	0	4	0	4	0	2	0	0	0	0	0	0	2	6	2	0	2	1
634	Rad23a	0	0	0	4	0	5	0	0	0	0	2	0	2	8	0	2	0	0	2	1	13	8	4	0	4	2	3	0	24	10	19	7	4	4	0	0	0	4	2	0	2	0	8	10	8	0	4	0
635	Calr	2	0	0	0	3	6	0	0	2	2	2	2	0	0	0	0	8	0	4	6	7	13	1	1	5	4	4	2	5	6	11	5	9	4	6	4	0	0	2	9	4	12	9	12	4	4	4	6
636	Syce2	6	1	3	13	0	0	0	2	3	0	0	5	9	1	3	5	3	6	42	32	32	26	1	1	15	6	26	3	18	28	28	10	16	26	0	4	6	7	2	10	6	4	7	27	8	10	17	3
637	Nfat5	41	17	38	28	12	29	0	7	6	12	7	0	4	6	18	37	6	12	199	73	167	177	65	8	116	82	75	20	112	87	100	122	63	100	15	12	18	11	10	26	40	31	40	90	86	14	64	42
638	Nob1	2	3	8	2	2	4	0	0	0	1	0	0	0	0	0	6	2	6	39	9	30	22	4	4	8	10	20	4	16	29	35	22	6	33	0	0	6	2	3	2	4	4	2	21	4	4	11	4
639	Nqo1	0	4	0	6	0	0	2	0	0	0	0	0	2	0	0	0	2	0	3	0	8	7	3	0	10	8	2	0	10	2	8	5	1	12	0	2	4	0	0	8	2	2	7	12	6	2	4	2
640	Ppfia3	22	9	32	12	6	9	0	0	0	8	0	3	0	0	8	19	10	8	93	37	73	91	35	9	59	42	27	12	67	82	92	84	44	67	4	11	11	3	7	19	12	9	22	81	43	24	35	23
641	Gys1	24	14	34	31	2	10	0	0	10	4	0	4	7	0	3	14	14	13	57	28	72	54	40	0	29	10	12	6	51	44	68	47	30	63	2	1	13	10	11	24	19	8	28	57	40	19	7	13
642	Ruvbl2	0	8	12	16	0	2	0	0	6	2	0	2	0	2	0	4	0	11	49	22	29	26	5	5	27	17	10	4	45	18	55	27	18	28	12	6	2	4	3	7	12	2	4	33	10	4	12	8
643	Lin7b	4	0	0	1	0	0	0	0	0	0	2	0	0	0	0	4	0	0	0	0	6	0	0	0	2	0	4	0	8	0	2	4	2	4	0	0	0	0	0	0	0	0	0	2	4	0	2	2
644	Bax	0	0	2	3	1	4	0	0	0	4	0	3	1	0	2	2	7	0	18	6	17	9	2	0	11	2	4	8	19	8	15	12	13	20	0	4	2	2	4	0	12	0	4	6	6	8	0	5
645	Il7r	6	2	0	7	4	0	0	0	0	0	0	2	0	0	4	9	0	0	36	14	28	51	21	5	11	37	21	6	23	24	19	6	3	12	0	1	2	6	2	0	2	8	2	7	9	9	19	8
646	Tfam	0	3	0	2	2	2	0	0	0	4	0	0	0	0	0	6	4	1	17	13	9	29	2	3	7	26	14	4	17	19	11	16	20	21	0	0	2	4	2	7	12	0	6	13	24	4	4	18
647	Zfp81	2	6	8	6	4	6	0	0	2	0	1	4	2	2	3	11	5	8	64	30	25	53	17	4	42	19	28	10	41	48	43	29	36	36	6	0	6	7	2	16	11	7	20	51	31	18	18	17
648	Efnb3	2	0	0	2	3	0	0	0	6	0	0	0	0	0	0	8	2	2	13	4	5	11	4	0	0	4	5	0	6	10	4	4	6	3	0	1	0	0	5	3	0	7	2	4	0	0	8	2
649	Mmd	1	0	0	4	2	6	0	0	0	0	0	0	0	0	0	0	0	4	4	5	20	9	4	0	8	8	18	2	9	9	18	8	4	12	0	0	0	0	2	4	4	2	4	4	8	3	17	8
650	Hlf	8	16	12	61	9	22	0	4	4	6	2	2	6	3	3	26	6	15	113	47	79	101	29	17	59	35	24	21	84	89	66	42	44	67	0	10	16	17	13	21	17	17	40	89	44	20	27	16
651	Fam162a	8	5	9	21	4	16	0	0	0	2	0	2	6	0	6	5	7	20	66	47	73	60	37	0	24	24	12	2	32	32	38	50	39	57	6	2	0	8	4	10	10	0	16	26	31	14	16	4
652	Rpl8	0	0	2	0	2	5	1	0	0	0	0	2	0	0	2	0	0	4	21	1	6	16	6	0	4	2	4	0	7	15	15	6	2	12	2	6	0	0	0	2	4	2	2	4	8	0	2	2
653	Grm3	64	34	46	92	21	67	71	33	90	24	7	46	65	22	78	121	44	59	394	208	266	383	143	37	199	153	170	52	269	113	207	139	118	163	179	104	152	83	57	109	123	138	190	331	179	147	201	172
654	Ssbp2	56	81	59	125	19	81	109	38	112	53	8	40	66	30	108	114	46	58	389	206	382	336	97	33	248	189	145	61	279	205	319	220	139	203	238	136	209	74	108	138	195	196	202	320	176	133	303	283
655	Fancl	12	18	23	32	4	20	22	7	14	11	1	9	47	8	22	37	6	26	147	64	135	131	50	0	71	64	69	26	106	62	86	75	48	72	41	37	41	35	14	37	37	55	79	108	71	25	80	57
656	Brinp2	24	25	38	58	7	41	22	11	30	9	7	6	22	4	35	19	6	12	264	131	130	190	63	22	66	81	88	31	128	110	130	92	56	109	48	30	29	17	40	49	72	38	28	124	85	42	89	68
657	Gstm5	0	0	0	0	0	0	0	0	2	0	0	0	0	0	1	0	0	0	7	4	0	6	6	0	8	0	0	0	2	0	5	0	2	5	0	0	4	0	0	0	0	0	0	0	0	2	0	2
658	Gstm7	2	0	0	0	2	11	0	0	0	0	0	0	2	0	1	4	0	2	26	3	4	2	2	2	14	2	2	0	8	6	4	6	18	8	6	2	2	0	4	0	4	0	4	10	12	2	12	4
659	Gstm3	2	0	2	0	0	2	0	0	0	0	0	0	1	0	0	0	0	0	7	4	6	10	5	0	2	10	2	0	16	10	6	10	0	3	0	0	0	0	0	2	0	4	2	7	6	0	4	0
660	Stat3	21	29	12	31	9	15	2	0	0	12	0	8	8	1	6	11	7	14	163	89	130	106	34	0	49	53	37	10	163	75	135	47	35	115	5	5	6	18	22	25	10	24	28	111	63	19	28	31
661	Stat5a	23	16	25	29	0	5	0	0	4	1	4	2	1	0	0	34	4	13	67	35	57	66	21	4	37	24	23	10	44	39	76	64	33	40	10	2	9	12	8	14	27	17	25	30	49	22	10	14
662	Cavin1	2	0	8	9	2	2	0	0	0	6	0	4	0	0	0	15	0	2	12	2	11	16	4	0	8	7	17	0	10	15	14	14	15	17	0	1	4	0	0	10	10	10	0	23	26	8	0	2
663	Map3k11	2	6	4	7	2	6	0	0	6	0	0	0	2	0	4	8	2	11	16	4	15	35	12	0	8	4	4	4	33	20	24	19	14	31	0	4	0	2	2	5	12	0	4	45	21	11	0	2
664	Akt2	14	16	27	15	5	17	2	2	2	5	4	7	4	1	3	8	4	10	95	37	97	73	8	2	51	22	30	6	115	92	101	49	32	86	14	3	12	10	15	22	10	28	29	78	69	30	20	25
665	Dnaja3	21	11	9	25	11	10	1	4	4	8	0	4	9	2	9	27	10	10	134	43	64	74	26	6	42	29	13	16	51	63	114	56	54	38	14	8	9	10	16	24	11	17	20	64	38	32	33	24
666	Hmox2	12	16	17	24	3	34	2	2	4	11	0	0	5	5	6	15	7	4	79	35	61	64	14	0	35	28	13	10	88	29	81	53	43	52	2	3	10	9	15	23	19	21	15	62	78	22	24	12
667	Cdip1	23	6	19	25	4	10	6	0	2	7	2	0	8	0	0	19	4	12	63	63	32	59	6	4	20	16	12	2	51	64	43	44	37	45	5	6	16	4	20	32	12	12	14	48	22	19	16	4
668	Map3k20	49	28	38	40	14	24	6	0	3	2	12	12	8	4	6	26	7	32	178	102	217	217	43	13	210	116	87	49	182	101	144	98	85	105	17	15	29	19	23	30	53	33	18	164	78	49	29	50
669	Cwc15	5	0	0	1	0	0	2	0	13	6	0	2	4	0	0	0	2	11	6	4	11	18	11	2	8	17	10	2	8	1	4	4	3	4	7	3	5	0	4	2	8	4	18	20	1	1	9	7
670	Col5a3	5	12	11	13	5	17	2	5	2	10	0	7	7	17	9	29	2	6	96	33	72	76	37	0	27	37	18	25	71	46	69	68	39	50	13	7	16	17	16	21	12	24	39	93	28	25	42	22
671	Dnmt1	7	7	33	32	5	26	8	2	0	6	0	5	2	8	10	12	12	26	90	30	53	81	42	4	86	47	34	18	112	61	108	57	58	50	6	2	17	12	26	27	18	18	29	93	63	37	51	45
672	Ppan	0	2	2	0	0	0	0	0	0	0	0	0	0	0	0	0	0	2	2	2	2	10	2	0	2	2	4	2	10	6	0	4	8	4	0	0	0	2	3	4	0	0	0	16	12	2	2	0
673	Angptl2	0	0	0	0	0	0	0	0	0	0	0	0	0	0	0	0	0	0	0	0	0	0	0	0	0	0	0	0	0	0	0	0	0	0	0	0	0	0	0	0	0	0	0	0	0	0	0	0
674	Cacna1e	156	104	110	283	61	165	197	92	207	81	20	67	134	64	167	215	75	149	802	432	688	885	286	53	484	415	353	164	581	448	668	476	361	489	405	311	361	180	131	259	341	340	414	662	486	307	609	402
675	Cacna1b	60	61	57	88	23	57	3	2	10	14	15	6	18	5	9	41	10	51	296	162	242	287	119	27	223	137	139	34	257	184	248	204	106	210	39	19	33	35	46	84	63	56	112	202	132	75	65	106
676	Trmt10a	6	2	8	7	0	8	2	0	0	2	4	6	12	2	3	8	1	4	41	39	31	40	22	8	15	13	14	3	42	13	36	15	32	14	6	0	2	2	2	5	2	4	3	25	23	6	8	10
677	Etv1	26	14	33	26	6	25	10	11	14	6	4	0	17	24	19	40	19	18	125	85	146	123	63	6	97	59	57	29	76	67	72	65	44	71	45	39	52	33	26	47	32	23	65	92	62	35	91	50
678	Kifc2	4	13	0	15	4	8	0	0	3	0	0	2	4	2	8	4	0	6	60	19	22	13	23	2	13	4	6	2	48	11	22	22	24	10	6	2	6	1	4	8	9	6	15	24	16	4	5	6
679	Psap	7	10	13	27	2	14	6	0	0	5	0	4	8	0	9	8	13	14	73	33	61	40	28	3	74	56	18	14	58	41	106	31	26	50	13	2	6	8	12	16	21	3	14	113	51	22	14	9
680	Ikbkg	17	10	25	27	3	18	0	0	2	6	0	2	0	0	2	5	0	12	100	62	96	60	28	2	19	15	4	4	71	41	70	62	54	41	15	6	4	8	12	14	8	16	27	54	36	44	22	19
681	Pax2	39	19	17	24	3	16	0	1	6	3	5	5	5	6	1	16	0	40	111	44	99	58	31	7	61	34	33	6	100	75	78	80	43	101	14	11	11	15	9	36	39	14	16	92	41	30	63	23
682	Wars2	32	16	24	49	15	42	53	36	52	16	5	15	35	19	29	59	25	36	175	95	151	184	61	18	106	88	71	30	94	80	110	61	52	83	107	66	72	48	44	64	68	42	109	116	80	55	90	106
683	Atn1	0	0	0	0	0	0	0	0	0	0	0	0	0	0	0	0	0	0	0	0	0	0	0	0	2	0	0	0	6	2	0	0	0	2	0	0	0	0	2	0	6	0	0	0	0	0	0	0
684	Phb2	2	1	14	2	0	6	0	0	0	0	0	0	0	0	0	0	0	0	17	7	6	10	2	0	7	1	0	0	14	0	8	2	6	4	0	2	0	0	0	2	4	6	4	2	8	7	0	0
685	Ptpn6	5	4	5	6	2	2	0	0	0	0	0	6	0	0	2	8	4	11	22	14	22	34	11	2	10	14	11	2	29	16	28	17	17	13	0	2	0	2	8	18	2	6	7	17	20	0	12	6
686	Eno2	2	2	18	6	0	2	0	0	0	0	0	4	2	0	2	5	4	11	22	4	19	28	22	0	32	32	14	11	16	15	28	18	20	8	0	2	0	5	14	4	14	4	2	58	28	19	12	0
687	Emg1	5	7	0	5	0	2	0	0	0	0	0	0	0	0	4	6	0	6	16	8	13	8	4	0	6	2	4	6	24	9	24	7	14	26	0	0	0	6	2	0	2	0	6	10	10	0	2	0
688	Lpcat3	18	7	22	23	12	13	0	0	2	6	1	2	4	0	5	21	4	6	98	36	61	63	24	4	43	28	20	5	64	36	52	44	23	43	6	8	15	9	8	8	21	9	22	43	27	16	18	14
689	Atp6v1f	17	4	6	6	2	2	0	0	0	0	0	2	2	1	6	26	12	8	8	2	6	22	13	6	16	25	12	2	26	14	16	13	8	14	0	0	6	6	0	20	0	2	9	45	33	4	4	0
690	Il12b	4	2	2	6	0	6	0	0	0	0	0	2	2	0	2	0	0	2	22	11	17	21	15	2	21	12	10	1	18	8	12	5	6	10	0	2	1	0	0	2	2	2	10	11	4	6	2	6
691	Clcn5	43	35	67	75	21	59	59	17	50	27	5	16	41	7	30	76	27	35	307	173	226	273	76	27	108	53	77	13	205	137	288	201	122	177	100	65	84	72	32	66	72	97	81	169	124	69	143	90
692	Clcn3	20	10	16	33	8	9	0	2	0	4	4	0	1	2	7	19	6	7	119	43	110	128	19	11	67	55	39	11	94	60	80	47	45	60	14	12	4	15	5	30	14	2	27	84	39	14	26	17
693	Hif3a	17	7	26	21	3	18	1	0	1	4	0	2	14	0	13	27	14	10	83	46	53	75	26	2	34	30	13	15	78	63	66	67	29	64	3	4	15	11	34	19	14	14	27	64	48	20	31	15
694	Gpx6	5	0	0	4	4	0	0	0	0	0	0	0	0	0	0	3	0	5	3	4	17	16	8	1	11	17	7	8	2	9	6	4	8	5	2	0	0	2	0	3	3	0	0	18	5	1	8	6
695	Gpx5	0	0	0	9	0	1	0	0	0	0	0	0	0	0	0	0	0	0	5	0	15	11	2	0	4	0	4	0	5	2	6	2	4	3	0	0	0	6	0	0	0	6	0	1	2	2	8	2
696	Pde1c	184	112	159	324	82	212	262	101	231	114	28	118	193	70	204	268	156	162	1058	523	885	1020	394	54	536	371	435	145	685	472	649	539	372	525	508	436	471	272	170	352	439	390	479	776	483	380	716	667
697	Utp20	23	7	13	54	6	18	10	5	5	6	3	7	30	4	14	39	1	13	133	70	115	142	54	12	88	48	58	16	120	77	89	52	53	83	16	31	25	21	24	48	40	15	42	85	64	14	48	48
698	Spic	13	21	27	20	0	13	0	2	0	0	2	4	1	2	2	7	11	5	61	48	74	60	20	14	16	12	1	2	35	25	50	25	23	29	11	2	0	2	5	2	10	8	2	16	24	2	13	18
699	9330159F19Rik	3	0	0	4	1	2	4	2	5	6	0	1	3	0	5	2	0	3	16	8	4	13	2	0	2	4	0	0	4	12	14	11	10	3	10	0	6	3	3	19	5	7	21	12	6	3	15	9
700	Cul3	9	27	22	20	2	29	8	2	0	9	2	8	8	10	4	28	3	12	158	84	108	113	38	14	77	35	31	16	74	56	79	59	14	44	8	2	6	6	12	14	14	10	27	63	32	16	41	13
701	Sst	0	0	0	0	0	0	0	0	0	0	0	0	0	0	0	0	0	0	0	6	0	0	0	0	0	0	0	0	4	0	0	0	0	0	0	0	0	0	0	0	0	0	0	2	0	2	0	2
702	Il11	5	7	6	2	0	9	0	0	0	0	0	2	0	0	0	0	0	0	23	7	10	6	1	0	2	4	4	4	9	10	12	16	10	14	3	0	2	6	2	1	4	2	10	16	14	8	3	4
703	Large1	125	90	114	244	48	162	135	44	127	107	14	89	89	57	175	236	99	170	926	434	719	825	274	46	517	371	361	163	482	348	496	374	258	429	324	197	233	147	151	229	299	249	357	502	347	273	390	365
704	Ddx56	4	0	4	11	1	6	0	0	0	5	0	0	0	0	0	2	2	2	22	14	37	10	8	4	23	5	11	3	34	14	26	14	6	18	2	2	0	0	14	5	2	12	14	17	14	6	1	2
705	Tmed4	2	0	6	1	2	0	0	0	0	2	0	0	0	0	0	1	0	0	24	6	14	21	4	0	4	6	9	0	10	4	2	4	7	11	2	0	0	0	0	1	0	0	0	7	5	6	2	3
706	Col26a1	27	49	45	76	26	45	10	3	8	10	4	5	26	7	13	44	18	35	257	116	267	201	94	13	143	89	92	44	246	169	212	210	128	204	31	23	55	29	53	81	55	36	80	224	146	47	68	59
707	Bid	14	4	10	14	1	33	10	2	2	2	3	4	5	0	9	24	3	12	75	55	66	96	32	3	44	21	22	3	54	16	39	40	49	48	10	4	21	4	15	11	20	26	15	45	17	19	25	27
708	Ralb	21	5	4	18	2	7	0	0	0	6	0	0	2	1	6	3	0	4	37	32	30	32	5	3	18	29	14	6	80	29	54	26	15	40	8	0	3	10	8	14	13	6	24	52	34	15	11	12
709	Ppp1cc	8	4	16	9	2	12	0	0	0	6	0	4	3	0	13	10	16	9	53	18	32	23	21	2	22	26	12	2	42	47	41	25	25	34	2	4	6	11	6	16	8	5	11	21	18	14	2	4
710	Dnajb11	2	14	2	4	4	6	0	0	5	2	0	0	0	0	0	2	0	0	14	6	20	23	6	0	12	7	8	4	11	13	17	20	8	16	2	0	1	2	6	2	2	2	2	28	19	0	10	2
711	Tbccd1	28	12	15	36	22	29	3	0	2	5	2	4	10	6	5	14	5	12	139	67	83	109	33	4	47	49	30	18	108	36	72	78	53	68	12	0	6	4	8	20	15	30	25	63	49	26	38	16
712	Clec11a	0	2	0	6	0	0	1	0	0	0	0	0	0	0	0	7	0	0	9	2	1	10	6	0	8	1	6	0	3	15	8	8	2	2	0	0	0	0	2	2	2	2	4	4	2	0	2	2
713	Zfp324	2	1	0	5	1	9	9	1	10	6	3	6	14	0	13	9	1	3	24	2	25	22	4	6	17	8	9	7	10	4	6	7	13	10	26	24	15	9	3	5	17	21	17	33	16	15	19	18
714	Gab2	101	71	83	96	32	102	12	13	11	19	14	20	12	6	22	84	12	61	511	242	457	473	150	51	337	233	208	84	472	279	482	323	220	350	47	41	46	64	50	119	70	62	89	402	255	86	144	84
715	Coro1c	49	18	25	68	15	35	0	1	4	6	2	8	14	4	1	55	11	33	190	87	172	150	87	5	88	86	61	23	150	95	180	120	78	125	16	14	11	17	14	37	40	22	56	167	134	46	54	41
716	Tax1bp1	14	6	3	8	6	5	2	2	16	0	4	0	8	4	5	12	3	13	65	44	64	68	14	4	56	26	44	15	56	36	38	48	47	53	15	9	27	10	10	6	8	20	28	64	29	18	19	35
717	Psg17	2	0	5	4	0	4	0	0	0	0	0	2	0	0	0	2	2	2	18	7	5	4	1	0	4	5	4	1	2	2	2	0	0	3	0	4	0	0	2	0	1	2	0	0	3	0	2	4
718	Psg19	0	2	8	4	4	3	0	0	0	0	4	0	2	0	0	2	2	7	14	18	14	15	11	0	2	18	4	2	14	12	39	16	14	22	4	2	0	4	4	4	4	5	1	18	10	6	8	0
719	Ctse	25	20	11	21	2	13	1	2	8	16	4	6	4	0	2	25	4	3	103	53	97	75	38	0	41	30	24	18	78	77	74	52	39	41	8	4	12	11	20	14	21	11	15	81	44	40	31	14
720	Ndrg2	5	1	2	4	0	2	0	0	0	1	0	6	0	0	0	4	0	0	27	10	15	16	10	6	17	11	8	2	21	13	30	18	6	19	2	4	10	2	2	2	2	0	4	3	9	8	14	6
721	Mettl17	3	0	1	0	2	3	0	0	0	0	0	0	4	0	0	4	0	2	24	23	17	11	2	0	13	12	10	2	28	3	3	14	7	16	1	2	0	2	1	5	2	4	1	13	8	2	6	1
722	Arhgef40	14	9	11	12	4	10	2	0	7	0	2	5	15	0	4	17	2	4	41	17	43	57	19	12	28	23	10	14	34	18	35	17	12	36	10	0	3	3	3	11	9	9	11	17	19	8	5	5
723	Pnpla6	11	8	9	10	4	14	0	0	0	2	0	0	0	2	0	6	0	6	45	21	40	19	22	3	31	12	6	10	40	22	24	20	16	34	2	9	6	8	6	10	12	4	18	33	32	18	24	11
724	Mcoln1	5	10	6	12	4	4	2	0	1	7	0	6	0	2	4	11	6	3	64	24	42	32	28	4	9	18	12	2	52	25	38	31	19	27	6	2	2	16	4	9	2	17	9	31	18	3	7	10
725	Arhgef18	24	18	43	94	23	43	3	6	4	17	3	11	6	2	7	50	10	55	297	135	262	236	69	11	136	102	47	28	235	138	265	180	116	205	26	8	29	45	33	72	66	31	51	191	118	56	66	61
726	Pkn2	21	14	39	39	6	38	30	12	29	19	12	15	39	9	25	30	22	48	186	101	133	181	64	20	89	63	67	34	120	78	142	108	72	101	74	52	50	26	26	52	91	61	87	176	82	37	99	82
727	Cd33	13	10	6	24	7	11	12	0	17	8	3	1	9	4	9	9	6	20	62	19	62	66	23	1	12	15	22	7	37	42	59	26	22	35	27	18	28	24	17	35	26	24	46	34	49	24	37	39
728	Etfb	0	0	0	1	0	0	1	0	0	0	0	2	0	0	0	2	0	0	1	0	0	0	0	0	0	0	1	1	0	1	1	0	0	1	3	4	3	0	0	0	1	0	5	0	0	0	0	1
729	Nkg7	0	0	0	0	0	0	0	0	0	0	0	0	2	0	0	1	0	0	1	0	2	0	0	0	2	0	0	0	2	2	0	2	0	4	0	0	0	0	0	4	0	0	0	0	0	2	1	2
730	Stxbp2	7	0	0	18	0	2	0	1	4	0	0	0	4	8	0	8	2	0	24	13	9	31	8	0	6	16	16	4	18	12	34	28	6	26	2	4	0	4	2	0	16	2	10	22	3	10	10	8
731	Pcp2	0	0	0	0	0	0	0	0	0	0	0	0	0	0	0	0	0	0	0	0	0	0	0	0	0	0	0	0	0	0	0	0	0	0	0	0	0	0	0	0	0	0	0	0	0	0	0	0
732	Sgce	38	22	23	31	4	16	2	3	12	4	3	8	26	4	14	21	4	26	245	90	161	158	45	14	55	61	44	17	86	67	115	62	71	92	7	7	29	18	10	36	38	19	35	108	57	29	41	17
733	Chn2	34	49	27	81	11	46	18	6	8	10	2	26	9	8	6	41	18	36	302	85	268	320	93	23	205	160	145	53	287	165	230	188	112	192	23	17	49	33	26	79	54	38	73	198	114	70	84	65
734	Wwox	390	271	280	404	99	268	72	39	91	91	43	81	123	57	158	296	99	222	1993	860	1440	1588	486	116	914	634	624	273	1337	996	1531	1055	779	1106	284	175	286	228	265	452	293	337	547	1178	855	390	553	503
735	Slbp	7	3	7	21	0	15	0	0	5	1	0	0	4	0	4	8	0	3	88	29	46	47	17	0	26	16	12	12	37	33	45	17	25	15	2	1	0	4	4	7	11	10	4	31	5	6	6	7
736	Tyr	44	15	34	44	11	25	16	14	14	5	4	8	21	9	14	27	10	23	133	62	129	177	51	8	57	51	57	10	82	58	83	70	53	57	23	39	24	16	19	21	26	38	27	90	61	46	44	24
737	Ghrhr	3	2	0	2	6	0	0	0	2	0	0	0	0	0	0	2	0	7	21	24	9	12	4	3	14	21	5	2	24	6	18	4	7	11	0	0	2	6	0	4	2	6	8	10	6	5	8	8
738	Aqp1	8	0	8	0	6	6	0	0	0	0	2	0	0	0	0	0	0	2	23	4	9	8	8	4	16	15	15	2	17	22	41	31	17	8	1	0	6	2	4	6	6	3	10	18	18	6	14	13
739	Arid3b	0	0	2	0	0	2	0	0	0	0	0	2	0	0	0	0	0	0	5	4	0	0	2	0	2	2	2	0	4	2	3	0	0	6	0	0	0	0	0	2	0	0	0	2	1	0	8	0
740	Cnn2	6	5	0	15	2	0	0	0	0	1	0	0	0	0	4	3	0	2	7	14	17	4	9	0	2	0	6	1	37	11	22	20	5	16	4	0	0	12	4	3	8	8	2	19	12	0	10	0
741	Polr2e	0	2	0	2	0	2	0	0	0	0	0	0	0	0	0	0	0	0	4	2	1	2	0	0	2	4	8	0	4	6	1	12	5	1	8	0	0	2	0	4	0	6	2	12	8	0	0	0
742	Abca13	100	113	114	145	51	157	104	25	133	59	25	51	90	53	121	147	60	107	761	361	644	758	284	62	486	344	312	139	545	324	489	329	218	397	209	150	190	94	113	212	200	178	266	451	285	194	335	348
743	Myo9b	30	28	44	71	11	56	39	12	25	19	4	11	31	15	22	58	12	35	162	84	163	215	59	8	115	51	65	25	171	118	160	106	91	147	62	57	40	31	27	68	81	65	55	173	115	52	88	79
744	Hdac9	251	170	181	341	49	237	126	55	161	115	46	102	109	54	112	285	138	219	1495	830	1099	1408	586	141	797	596	596	273	942	715	887	661	579	683	447	314	390	232	350	509	370	365	478	1052	648	531	685	574
745	Ly9	0	0	0	0	0	0	0	0	0	0	0	0	0	0	0	0	0	0	0	0	0	0	0	0	0	0	0	0	0	0	0	0	0	0	0	0	0	0	0	0	0	0	0	0	0	0	0	0
746	Cd244a	17	10	9	11	1	16	0	0	0	0	3	2	1	0	0	5	4	7	87	43	57	62	21	0	39	26	38	9	65	43	38	29	23	25	5	0	4	7	4	13	7	6	10	28	28	22	20	11
747	Adgre1	38	21	55	68	9	26	88	14	69	30	8	20	64	21	77	79	38	30	207	78	118	222	57	10	123	58	64	36	158	97	140	127	89	102	152	121	135	69	58	97	124	111	148	189	104	114	187	159
748	Mtfp1	0	2	2	0	0	2	0	0	0	0	0	0	0	0	0	0	0	0	6	0	1	2	4	0	0	2	0	0	0	4	0	2	6	3	0	0	0	1	0	0	0	0	0	0	0	2	2	0
749	Rab23	15	0	2	15	3	8	0	4	2	4	0	0	2	0	5	4	4	9	71	27	41	67	27	1	22	15	28	11	31	34	44	6	21	21	1	2	6	5	6	12	10	4	18	34	12	11	7	24
750	Rab11a	6	11	4	19	2	8	0	4	0	0	0	0	0	0	5	9	2	0	61	7	8	25	6	0	27	4	20	8	42	8	53	55	18	25	6	6	0	5	10	5	1	8	10	34	19	16	11	2
751	Eif2b2	2	0	2	9	2	0	0	0	2	0	0	0	0	0	0	10	0	8	11	4	17	14	15	0	9	5	0	4	12	8	8	2	6	12	6	0	0	2	2	4	4	2	0	12	3	2	2	0
752	Dlst	4	8	14	0	5	5	2	0	0	0	0	0	4	0	2	8	0	0	46	8	21	57	10	0	32	12	21	5	40	25	56	39	19	31	6	0	3	0	14	12	6	8	12	50	28	12	22	10
753	Pgf	5	2	24	5	2	3	0	3	0	4	0	1	0	0	3	10	6	0	27	12	27	14	6	0	8	4	22	6	20	11	24	23	4	37	0	0	0	0	2	4	0	5	4	29	20	6	2	6
754	Ulk2	33	15	54	57	7	22	2	2	6	4	0	12	8	4	8	36	17	29	157	87	153	127	57	6	65	69	41	22	156	125	200	124	92	138	14	12	15	15	32	75	38	25	40	153	100	46	69	60
755	Ccl24	0	0	0	6	0	0	0	0	0	0	0	2	0	0	0	0	0	0	0	2	2	8	5	0	4	2	0	0	2	1	4	5	0	0	0	0	1	0	0	0	0	0	0	4	0	0	0	0
756	Dgkq	2	0	0	0	0	10	1	0	0	0	0	5	9	2	6	5	0	7	18	8	11	16	12	0	10	8	11	0	0	6	9	8	6	8	1	4	1	4	4	0	13	9	19	23	2	4	14	2
757	Tmed11	0	4	4	3	2	7	25	4	23	12	0	6	6	5	21	18	11	3	17	7	10	19	18	0	22	16	8	5	20	14	5	8	5	10	28	30	24	2	4	16	20	17	34	28	17	15	40	18
758	Grap	3	2	7	13	5	3	0	0	0	0	2	2	10	0	1	6	4	13	64	11	45	32	6	0	24	26	15	4	39	32	45	16	24	53	6	6	6	12	4	13	5	10	14	49	29	16	6	0
759	Pou1f1	0	0	2	0	0	0	0	0	0	2	0	0	0	2	0	0	0	0	4	4	2	14	2	0	10	2	8	2	0	0	4	10	2	1	2	0	0	4	0	0	0	2	2	7	2	3	0	3
760	Chmp2b	2	3	4	3	2	6	3	0	1	11	0	2	7	2	2	8	4	6	22	45	42	57	14	4	9	20	13	11	24	21	29	21	18	15	5	6	3	4	4	8	7	1	11	30	14	13	13	10
761	Plod3	0	1	6	8	0	3	0	0	0	0	0	1	0	0	0	4	0	1	17	11	7	8	10	0	11	2	0	5	12	4	4	10	6	9	0	0	0	3	0	0	3	0	0	26	3	1	8	5
762	Ap1s1	3	0	1	10	0	0	0	0	0	0	0	0	0	0	0	0	2	2	13	6	12	6	6	0	6	2	12	2	22	26	14	21	12	2	2	0	2	3	0	14	2	2	4	10	19	2	3	6
763	Mapk13	12	2	3	5	4	2	0	0	0	0	0	0	2	0	2	3	0	3	40	32	23	36	23	6	21	12	8	2	43	15	50	26	22	27	4	0	0	4	2	5	4	4	12	20	6	10	5	4
764	Srpk1	19	18	20	49	4	53	6	6	14	22	4	10	6	3	4	23	28	21	147	81	150	103	46	9	57	35	24	13	139	95	128	119	75	94	27	10	12	15	12	34	10	25	28	152	84	29	48	29
765	Pax3	20	11	33	47	10	12	6	3	5	2	0	8	8	8	0	12	12	16	134	76	132	142	39	4	71	80	66	22	130	74	76	77	64	49	2	15	12	32	6	27	39	32	50	81	85	27	38	38
766	Lbr	8	4	19	9	3	6	3	2	2	2	0	2	8	0	10	6	2	2	62	16	24	32	13	4	15	22	25	8	43	14	34	22	16	40	1	0	7	3	11	7	7	10	5	22	20	14	9	11
767	Crabp2	2	1	2	0	1	5	0	0	0	0	0	0	0	0	4	0	0	0	3	3	12	6	0	3	4	4	2	0	5	4	10	4	6	9	0	2	0	0	0	8	2	0	0	7	3	2	2	0
768	Nes	9	9	6	32	2	8	6	2	2	4	0	4	2	0	4	6	1	9	44	36	52	25	15	0	19	9	8	2	57	47	52	20	22	40	3	10	6	7	8	16	7	8	12	40	37	14	17	13
769	Bcan	15	4	15	25	6	8	0	2	2	6	0	2	0	0	5	12	7	1	57	32	32	26	16	1	14	10	14	4	53	21	33	25	35	33	8	0	6	19	7	10	20	6	16	16	24	19	12	11
770	Hapln2	4	0	0	11	0	0	0	0	0	0	0	0	2	0	0	2	0	2	26	1	21	6	0	0	10	0	4	0	12	8	10	8	8	11	2	0	0	0	0	2	0	2	0	12	10	3	0	2
771	Prcc	4	6	5	7	5	4	0	0	0	0	0	0	0	0	0	2	0	9	32	9	39	45	10	0	15	16	21	0	54	35	81	36	17	49	2	2	0	10	8	6	22	5	6	30	33	14	27	16
772	Mettl25b	17	3	0	6	4	7	0	0	4	1	0	0	0	0	3	2	2	6	27	10	17	19	1	2	12	13	6	0	17	19	38	11	13	15	2	8	0	0	0	4	5	1	6	12	6	4	2	0
773	Hdgf	0	0	4	7	0	2	0	0	0	0	0	2	0	0	0	2	0	6	17	19	21	3	1	0	10	8	8	2	16	14	10	13	6	16	2	2	4	4	4	4	8	5	2	11	9	2	2	4
774	Slc25a18	2	6	0	11	2	3	0	0	0	2	0	0	0	0	0	6	0	4	31	43	32	54	21	2	26	16	10	3	50	16	19	29	22	40	0	2	2	6	0	6	16	4	10	35	16	4	13	10
775	Thop1	12	2	2	7	0	4	0	0	0	0	2	0	4	0	9	7	4	7	12	12	20	18	5	0	4	12	0	4	39	34	30	21	22	32	0	9	3	6	4	4	3	8	8	10	23	4	7	6
776	Apba3	0	0	0	1	2	2	0	0	1	0	0	2	3	0	0	0	2	0	22	12	6	12	0	0	4	2	8	0	26	12	12	13	4	25	6	0	0	6	2	0	2	5	0	15	14	18	5	4
777	Matk	4	4	2	6	4	2	0	0	0	0	0	0	1	0	0	2	0	0	41	18	17	15	8	2	12	10	6	0	25	13	27	21	2	32	0	0	2	2	4	12	1	6	14	24	12	6	6	7
778	Pias4	6	6	10	10	2	9	0	0	0	0	1	0	0	2	0	1	4	4	53	48	17	35	4	0	23	13	12	4	47	34	46	53	20	28	4	6	0	2	2	10	8	8	6	29	29	11	13	16
779	Map2k1	49	40	21	58	14	42	5	2	0	9	3	18	19	4	19	42	17	29	216	159	180	134	55	7	114	81	48	38	201	136	223	166	115	167	26	17	30	22	18	38	35	21	55	157	108	70	42	49
780	Sgta	12	8	6	8	0	14	0	0	0	2	0	0	2	0	4	4	1	8	31	21	26	27	19	3	2	17	17	6	34	27	43	20	15	29	0	6	4	5	3	12	10	10	23	25	21	14	16	12
781	Nmrk2	0	0	0	0	0	0	0	0	0	0	0	0	0	0	0	0	0	0	0	0	0	0	0	0	0	0	0	0	0	0	0	0	0	0	0	0	0	0	0	0	0	0	0	0	0	0	0	0
782	Tmem242	5	7	3	7	0	14	5	0	13	3	8	6	5	3	3	4	6	7	38	21	31	24	12	1	29	33	18	16	19	18	25	6	22	17	12	3	13	6	4	9	18	14	9	38	21	8	23	11
783	Dtx2	13	26	13	46	8	10	0	0	2	10	15	10	3	4	4	11	8	20	114	70	75	59	40	5	47	29	18	14	111	101	133	71	64	92	14	11	8	14	16	38	10	16	23	84	68	23	26	20
784	Zp3	4	2	3	5	0	5	0	2	0	2	0	2	0	4	0	2	2	0	23	32	45	21	12	2	19	9	5	2	27	26	38	30	11	41	2	2	2	9	8	11	2	8	2	27	17	9	8	18
785	Hspb1	0	0	0	0	0	0	0	0	0	0	0	0	0	0	0	0	0	0	0	0	0	4	0	0	0	4	2	2	8	2	2	0	2	0	2	0	0	0	0	0	0	0	0	3	0	2	2	0
786	Rasa4	12	22	8	16	7	15	6	0	2	6	0	4	4	0	5	10	2	18	36	27	38	33	8	4	27	22	22	8	60	34	66	52	24	45	12	5	6	11	6	25	20	14	24	60	28	15	7	4
787	Syt5	3	0	2	6	0	0	0	0	0	2	0	0	2	0	6	2	0	0	28	17	32	13	0	0	8	8	8	0	24	17	18	14	12	22	0	2	0	2	2	8	2	8	4	15	6	10	6	2
788	Hnrnpa2b1	0	2	12	1	0	2	0	0	0	2	0	0	0	0	4	6	0	2	17	1	3	20	2	2	6	13	3	0	38	6	19	0	18	17	2	2	2	3	4	6	2	4	7	12	11	6	4	6
789	Fxyd4	0	0	2	3	0	2	0	0	0	0	0	0	0	0	0	10	2	1	26	15	8	26	1	3	4	6	4	0	11	5	16	6	6	22	0	1	0	0	0	4	6	2	2	11	9	0	8	0
790	Yju2b	4	0	6	4	2	0	0	0	2	2	0	2	0	0	0	4	0	2	46	15	16	15	15	0	7	8	20	4	30	13	28	18	7	18	0	4	0	4	2	8	4	4	0	28	21	8	6	4
791	Mri1	2	0	2	5	4	0	0	0	0	2	0	0	4	0	0	3	2	2	13	4	11	8	7	0	10	19	2	0	12	20	41	12	7	14	0	0	0	2	0	2	2	0	0	33	7	8	6	2
792	Prkacb	30	23	26	34	9	42	8	0	0	14	2	6	2	3	11	29	3	14	175	63	143	122	54	8	84	71	74	30	98	89	112	91	79	73	20	9	16	23	18	39	29	40	23	100	60	18	35	48
793	Sgsh	11	3	1	13	0	3	0	0	1	0	0	0	0	0	3	14	0	2	15	13	8	15	4	0	6	2	0	2	28	24	17	21	10	13	1	0	2	6	2	13	10	4	6	9	19	6	2	9
794	Chd5	14	12	24	34	10	17	0	2	0	8	0	5	2	1	4	23	2	12	62	37	61	50	13	0	48	35	47	2	91	59	98	59	41	107	8	11	21	8	8	12	9	24	14	72	39	23	26	10
795	Cstb	2	12	2	5	0	3	0	0	0	0	0	0	0	0	0	10	0	4	13	4	8	1	3	1	4	8	2	0	18	8	15	10	8	6	0	0	0	2	4	2	2	0	0	10	4	0	0	0
796	Sh2b2	5	4	19	10	0	13	16	5	4	2	2	3	10	0	5	16	2	7	56	35	48	41	36	0	25	24	14	12	56	27	58	34	20	50	4	4	17	13	9	14	13	17	11	62	38	27	22	17
797	Pex5	12	4	8	18	5	5	2	0	5	1	2	3	3	0	2	9	6	6	59	27	24	30	12	2	13	25	20	4	38	23	44	23	34	35	2	8	2	17	0	6	9	5	12	20	20	6	4	4
798	Jkamp	2	6	11	14	4	11	10	0	3	6	5	8	10	5	19	9	9	21	63	34	32	48	10	0	9	27	6	2	28	22	31	35	31	27	3	11	3	7	0	11	24	13	27	21	14	22	18	10
799	Cd44	12	10	21	44	9	18	4	0	4	4	1	2	13	0	12	25	7	14	154	41	95	195	52	4	75	67	72	24	93	54	125	78	56	88	11	2	0	19	16	41	12	15	18	114	69	25	49	37
800	Slc1a2	39	27	15	82	18	26	5	3	11	21	1	13	8	6	17	44	20	27	203	128	215	212	62	6	81	100	78	31	168	105	158	107	96	143	27	19	30	20	8	38	45	38	61	183	93	64	72	50
801	Eif2ak4	41	21	28	66	7	19	0	0	4	13	3	6	4	0	18	37	13	27	229	150	194	179	62	13	86	50	63	33	156	133	139	95	94	93	18	8	9	19	14	39	27	24	32	96	58	21	51	42
802	Wdr1	11	12	13	19	3	16	0	2	0	2	0	3	11	2	12	19	2	10	63	48	43	75	28	6	50	31	22	10	68	51	63	55	23	43	0	4	1	2	5	20	22	8	17	49	37	14	29	7
803	Slc2a9	62	58	70	123	13	82	7	3	13	17	8	12	22	4	18	71	9	61	456	205	218	313	91	17	195	159	121	55	448	205	343	213	201	261	42	39	40	59	58	78	75	69	83	330	169	89	102	94
804	Ccn4	13	3	13	10	0	0	0	0	8	0	0	0	0	0	2	4	2	6	41	23	17	39	26	4	49	12	12	3	35	21	36	39	23	23	7	4	4	3	12	8	2	4	7	24	25	9	8	30
805	Ndrg1	14	3	14	6	6	6	0	1	7	0	0	6	5	0	11	4	4	13	84	40	70	77	21	5	49	38	39	8	50	25	47	33	48	44	12	8	8	9	7	4	16	16	16	56	37	17	10	19
806	4930550C14Rik	14	10	6	13	1	2	0	0	0	5	0	0	6	0	2	6	2	6	74	35	34	53	24	4	12	17	22	2	34	32	46	38	22	17	8	2	9	5	4	9	10	9	16	43	38	16	10	4
807	Man2b1	0	2	7	6	4	1	9	2	6	3	0	4	6	3	17	12	7	3	24	34	31	22	5	1	26	6	7	2	20	28	30	16	8	17	18	9	8	4	9	8	20	9	9	20	11	10	13	13
808	Klf5	6	0	10	2	0	2	1	0	0	2	0	2	2	0	6	2	0	24	18	16	17	40	2	17	14	13	10	0	2	19	19	9	11	15	2	1	2	2	14	5	8	0	12	8	9	3	10	7
809	Wdr83	0	0	0	0	2	2	0	0	0	0	0	0	6	0	0	0	0	4	4	1	4	2	0	0	0	4	1	0	2	6	4	4	2	7	2	2	0	0	0	0	0	0	4	2	0	0	5	1
810	Prdx2	1	0	0	2	0	0	0	0	0	0	0	0	0	0	0	0	0	0	8	10	2	3	9	0	4	0	0	0	4	0	6	0	2	6	2	0	0	0	0	0	7	2	0	4	2	2	0	1
811	Polr2a	17	28	24	36	7	23	0	2	2	19	2	3	11	2	3	40	4	3	141	72	77	76	38	19	58	30	29	25	111	54	102	58	61	54	4	8	3	16	16	36	15	19	19	72	60	32	14	13
812	Shbg	6	0	0	0	0	5	0	2	0	0	0	3	0	0	0	0	2	1	21	3	4	3	2	0	6	2	6	2	6	5	2	8	4	14	2	2	0	0	6	2	2	0	0	4	0	7	1	0
813	Senp3	12	2	0	10	2	4	0	0	0	5	0	4	0	0	0	8	8	2	23	16	24	39	9	0	7	9	5	0	23	10	15	13	11	18	3	2	4	2	1	9	6	0	0	35	8	7	6	5
814	Corin	25	32	29	83	15	29	14	3	27	8	0	27	12	6	20	36	24	26	198	136	165	165	67	21	136	68	85	17	151	123	157	124	99	149	45	38	40	20	32	78	51	38	59	143	91	67	56	71
815	Plekha8	27	13	26	27	5	29	4	3	0	3	1	3	2	2	15	24	4	24	131	43	98	122	44	6	35	37	22	13	122	76	115	90	38	83	3	2	8	13	12	18	9	16	11	69	45	19	28	28
816	G6pc2	0	0	5	9	1	3	1	0	0	0	0	2	0	0	3	0	0	1	62	18	22	12	6	0	14	34	24	18	16	16	27	17	7	22	7	2	0	8	3	4	8	0	4	17	22	4	12	6
817	Spc25	0	4	4	4	2	4	0	0	0	0	0	0	0	0	0	6	0	0	35	5	14	9	4	0	23	6	12	2	9	11	17	10	2	15	0	1	0	0	0	2	2	2	0	22	12	0	4	6
818	Dnah2	48	24	59	62	22	50	2	4	9	19	8	21	28	8	17	95	19	66	246	167	175	240	109	23	154	118	106	41	288	190	282	213	145	186	16	13	53	79	28	92	67	58	75	309	185	102	84	63
819	Ripk4	8	4	0	2	4	2	0	0	0	4	0	8	2	0	2	2	0	3	37	19	15	43	12	0	19	11	24	10	48	20	55	23	19	29	8	5	3	4	0	6	4	4	3	33	25	10	12	9
820	Ufd1	16	0	18	13	8	14	0	0	4	5	0	0	0	0	1	6	0	10	56	15	24	48	9	2	17	16	12	14	46	16	51	29	22	28	7	2	4	16	6	12	6	1	16	25	21	15	13	8
821	Zfp287	9	5	21	20	0	7	0	0	0	2	2	1	2	0	8	22	4	23	124	53	64	46	47	6	43	50	28	14	81	55	94	63	29	79	20	7	24	28	16	30	30	8	13	75	28	34	35	16
822	Prlr	48	24	37	62	38	45	9	2	7	6	6	12	18	4	15	46	10	40	292	158	198	276	95	21	130	81	110	33	141	110	175	123	96	167	23	11	14	23	10	43	42	30	66	164	90	50	83	43
823	Letm1	24	3	11	18	2	20	0	1	0	2	2	8	10	11	7	16	10	5	50	32	68	68	20	0	60	19	36	15	83	40	42	47	32	62	2	9	6	16	6	39	3	17	9	65	36	17	30	0
824	Ubqln1	12	13	8	8	3	22	1	0	0	2	2	0	14	2	11	22	6	12	56	8	46	69	25	2	23	12	14	18	40	27	47	31	31	32	2	0	2	9	20	13	11	10	10	36	19	10	5	15
825	Fgfr4	1	4	6	8	0	4	0	0	4	2	0	2	2	4	5	17	0	1	35	27	19	29	14	0	9	18	16	8	39	15	22	14	6	26	2	0	0	6	2	8	5	10	12	31	14	9	0	2
826	Cadm3	6	2	0	2	0	6	17	9	30	11	5	0	7	3	15	9	12	10	18	6	14	18	3	0	16	10	10	5	17	8	13	15	8	21	44	19	30	6	8	16	30	26	10	28	22	24	23	32
827	Fcer1a	0	2	0	2	0	0	2	0	2	0	0	0	0	0	0	1	0	2	2	0	8	7	0	0	4	0	4	8	1	2	6	0	0	1	0	0	3	0	2	2	1	0	2	9	5	0	6	2
828	Txn2	4	9	0	8	2	4	0	0	0	0	3	0	0	0	0	0	2	4	16	10	49	39	4	0	12	3	2	2	31	25	20	19	12	23	6	2	0	4	8	16	20	6	8	21	24	10	21	12
829	Casp14	0	1	1	2	2	2	4	3	3	2	3	3	17	2	6	8	4	2	1	5	12	16	3	0	2	0	0	1	12	13	26	3	12	4	9	10	11	1	7	7	9	6	10	19	8	12	12	13
830	Slc1a6	19	11	19	23	11	14	30	4	34	17	3	3	12	23	22	11	8	9	55	33	62	56	14	1	37	13	30	18	70	36	55	42	35	53	58	36	44	19	18	35	36	48	64	50	40	37	50	37
831	Slc1a3	28	29	24	50	12	29	14	6	2	6	2	2	15	1	6	18	13	9	175	106	145	116	66	4	131	69	63	14	113	86	108	54	67	89	16	27	6	33	34	38	27	27	44	118	84	42	33	24
832	Crbn	8	4	0	11	0	1	2	0	0	0	0	0	1	0	0	2	2	7	27	0	9	15	9	6	7	9	12	0	10	7	16	17	9	5	4	0	3	3	2	11	4	0	14	13	5	2	8	13
833	Il5ra	9	0	3	17	4	2	16	8	22	11	4	2	15	10	11	15	0	10	69	57	50	106	35	1	41	22	29	10	37	53	39	42	39	35	31	24	28	15	19	24	29	21	33	43	36	28	48	42
834	Msh6	5	6	14	0	0	2	2	0	2	0	0	0	2	0	0	0	4	0	29	10	27	20	9	2	15	4	8	4	18	25	16	27	14	10	6	4	3	6	8	6	2	4	2	17	18	7	20	0
835	Fbxo11	37	18	27	55	22	52	18	10	43	19	6	23	44	16	19	45	40	22	179	94	108	153	72	9	75	72	58	40	144	97	126	101	101	101	88	60	51	51	37	63	86	65	132	139	86	72	118	99
836	Mlxipl	22	5	19	43	4	20	4	4	3	4	2	9	5	2	4	20	5	16	132	96	118	84	17	5	64	48	34	16	91	88	122	70	70	93	20	8	7	31	14	33	14	23	21	82	61	36	27	20
837	Tbl2	12	4	5	17	4	1	2	0	0	0	0	0	2	4	7	13	2	6	57	20	43	36	15	5	24	12	22	7	49	16	31	28	22	31	2	6	2	6	5	8	16	24	1	40	36	6	10	4
838	Bud23	3	4	0	6	0	4	1	0	0	3	0	0	0	0	2	4	2	2	24	7	22	14	0	3	8	1	7	0	20	24	16	8	5	21	4	4	1	8	4	18	4	2	9	27	14	4	8	6
839	Nid1	12	14	17	30	7	20	23	5	24	10	10	14	25	7	20	34	5	15	91	85	82	106	25	9	65	54	44	25	71	47	72	36	28	54	64	47	65	40	29	37	63	42	36	72	35	39	78	62
840	Mcm5	9	2	5	10	2	8	26	8	43	19	2	3	15	11	20	12	15	11	60	24	43	70	16	1	18	10	15	10	37	15	39	32	18	20	49	41	35	22	24	20	26	30	35	60	25	28	48	44
841	Hmox1	8	0	3	5	0	2	2	0	0	4	4	0	1	2	3	0	0	0	18	5	15	20	1	0	2	10	0	0	5	8	9	2	1	6	2	1	7	8	0	4	1	2	6	16	9	3	2	3
842	Mprip	45	20	33	49	14	22	3	2	10	16	7	6	8	4	10	18	23	5	252	118	158	181	88	20	102	79	49	18	173	122	145	121	63	112	12	30	27	32	26	38	30	41	27	135	89	36	71	50
843	Cic	19	10	8	11	6	15	0	0	0	6	1	9	0	2	8	39	24	28	82	44	64	88	48	13	166	127	58	23	105	70	103	58	43	89	4	12	2	19	21	51	15	30	18	168	125	38	36	21
844	Pafah1b3	2	2	4	0	0	2	0	0	0	0	0	0	0	0	0	0	0	6	16	3	8	7	2	0	2	8	2	0	8	4	4	4	6	14	0	0	0	3	2	6	2	2	2	2	0	0	2	4
845	Il27ra	8	3	0	7	6	1	0	1	0	0	0	4	0	0	2	8	0	0	26	19	16	15	5	5	5	2	8	0	12	22	20	17	13	41	6	0	2	2	2	0	8	4	8	21	12	2	3	12
846	Prkaca	13	1	7	21	5	8	0	0	0	0	0	2	2	0	0	11	3	6	36	22	24	49	14	0	29	22	15	13	42	18	43	35	18	41	7	0	12	14	18	13	21	12	23	50	33	23	6	18
847	Asf1b	5	4	2	6	0	9	0	0	0	4	2	0	0	0	2	2	4	0	41	19	33	32	6	6	24	17	12	3	12	14	25	16	10	16	0	0	2	0	2	14	6	6	4	34	12	0	7	6
848	Myl10	0	6	2	3	0	4	1	0	0	0	1	0	3	0	4	8	0	2	54	9	21	8	6	0	8	16	2	2	33	14	12	12	8	6	12	0	0	0	2	2	6	2	5	20	4	15	8	10
849	Ddx39a	4	0	5	4	0	3	2	0	0	1	2	0	0	0	0	2	2	0	6	6	12	8	5	4	9	4	4	0	15	16	4	17	14	7	0	0	1	2	3	1	4	0	2	11	1	6	7	4
850	Dnajb1	2	2	0	4	0	2	0	0	4	0	0	0	0	0	0	0	0	6	9	7	26	9	2	0	8	2	2	0	14	2	10	4	4	7	0	0	0	0	0	0	0	6	2	6	9	4	2	0
851	Msh4	8	13	27	14	6	24	6	2	8	3	0	4	2	1	8	37	1	25	113	39	87	108	32	12	53	48	34	19	76	86	119	63	38	79	4	16	7	11	16	20	30	22	28	89	40	15	38	29
852	Usp40	27	13	24	51	13	37	14	3	24	8	0	4	21	6	25	35	7	31	142	62	132	118	49	8	86	51	57	33	106	75	131	97	76	97	28	32	32	17	24	29	32	27	57	107	66	51	44	47
853	Evx1	0	0	0	2	0	0	0	0	0	0	0	0	0	0	0	0	0	1	12	0	10	2	2	0	4	0	2	0	6	2	2	2	2	0	0	0	2	0	0	0	0	3	2	4	2	6	0	2
854	Kbtbd4	0	0	0	0	0	0	0	0	0	0	0	0	6	0	0	2	0	0	8	2	2	9	4	0	2	4	4	0	4	2	4	2	2	0	0	0	0	0	0	0	0	0	0	6	2	3	4	2
855	Celf1	37	23	49	64	4	34	3	3	12	25	15	18	15	2	15	53	17	33	265	161	184	144	89	17	90	48	64	38	162	127	175	107	71	108	17	18	18	35	22	42	25	33	30	142	93	37	49	35
856	Ndufs3	0	4	8	10	2	12	0	0	4	2	0	1	0	0	2	11	0	8	32	13	48	33	10	9	13	23	6	0	30	22	17	22	14	11	2	2	0	0	2	0	8	3	4	7	2	6	11	10
857	Por	29	27	23	45	4	27	0	0	4	4	6	2	6	6	8	19	4	14	140	90	84	133	48	0	71	59	40	6	169	126	127	99	63	139	8	3	13	28	22	32	28	30	33	143	96	44	33	35
858	Igf1r	77	69	69	125	28	76	45	9	48	24	9	45	39	13	56	120	35	63	528	258	454	502	139	37	258	248	210	70	504	264	515	313	225	309	121	87	104	111	77	130	140	122	160	431	262	120	205	166
859	Insr	46	35	58	94	21	45	17	6	3	8	8	21	27	11	23	66	15	45	372	198	296	348	86	33	175	136	105	35	279	186	265	230	193	191	36	40	41	44	33	83	84	61	93	278	149	50	67	72
860	Fcer2a	2	6	2	13	2	9	4	0	0	0	0	4	2	0	4	4	0	2	41	28	29	32	26	2	17	4	6	7	26	21	30	10	24	18	0	2	0	5	0	2	2	0	14	10	11	13	8	0
861	Cyp2a5	0	4	4	4	0	4	2	0	0	0	0	0	0	0	2	6	4	0	9	2	6	28	0	0	13	11	0	0	9	10	9	6	3	11	0	2	0	0	2	0	2	6	0	9	4	0	2	0
862	Atp4a	2	7	2	6	0	0	2	1	0	0	0	0	0	4	0	9	0	2	31	2	20	10	20	2	7	10	10	4	24	14	19	13	9	28	4	2	0	2	6	4	6	2	12	25	10	11	18	2
863	Trim28	13	6	18	26	3	9	7	5	15	3	2	0	1	5	14	8	2	10	69	35	78	72	5	3	17	21	22	9	44	32	38	29	25	36	13	15	18	6	9	13	9	1	26	25	34	11	36	15
864	Ube2m	0	0	0	1	0	2	0	0	0	0	0	0	2	0	0	0	2	0	12	0	6	6	2	0	2	0	0	0	6	12	20	0	4	0	0	4	0	0	0	0	0	0	0	8	6	0	3	3
865	Adcy9	49	42	41	65	19	42	3	2	13	19	10	14	17	8	31	89	26	33	372	206	366	376	161	26	181	132	93	40	252	164	219	195	98	182	37	27	24	42	41	73	68	58	61	174	167	43	86	62
866	Mef2c	35	17	66	54	19	46	54	23	45	17	10	13	37	16	50	52	41	37	159	86	162	188	88	11	229	184	82	49	123	94	127	130	67	128	88	80	73	34	37	76	97	70	79	205	115	50	129	109
867	Ctr9	13	6	14	24	0	11	0	0	8	12	0	4	4	0	4	17	6	11	25	33	46	35	20	0	16	22	27	4	62	40	50	29	36	36	12	6	0	10	6	19	14	7	23	34	20	19	11	10
868	Eif4g2	2	6	12	3	2	0	0	0	0	0	0	0	0	0	2	5	0	2	33	3	22	25	10	2	17	12	8	4	21	12	10	18	15	22	12	3	0	0	3	9	5	0	0	37	12	4	7	9
869	Irag1	23	6	31	30	10	25	9	12	23	5	11	12	16	7	16	21	10	9	159	66	173	136	37	13	133	51	61	27	80	52	71	61	41	68	26	11	14	19	24	23	30	28	41	78	49	23	49	31
870	Pcyt1a	32	19	51	41	2	22	11	12	12	26	5	9	37	12	26	39	12	13	253	107	129	97	53	12	79	46	41	20	125	65	108	76	75	102	27	22	39	30	31	58	59	38	62	145	61	60	63	36
871	Zfp592	9	9	19	15	3	13	2	0	0	5	0	4	6	2	2	11	6	16	76	55	63	76	25	2	56	40	43	7	97	49	90	67	54	59	4	2	20	10	12	34	15	22	28	56	63	32	13	14
872	Psmd4	5	0	2	1	0	3	0	0	5	4	0	7	1	0	7	8	5	4	45	27	32	15	20	0	20	16	4	2	15	22	22	20	16	22	2	0	0	3	2	9	2	2	2	17	22	6	10	4
873	Tmod4	6	0	2	8	1	7	2	0	0	4	0	2	4	6	2	8	4	11	34	8	18	31	8	4	21	13	5	2	20	13	27	13	2	31	0	0	2	8	9	7	2	6	10	65	42	8	4	2
874	Insrr	0	0	0	0	0	0	0	0	0	0	0	0	0	0	0	0	0	0	0	0	0	0	0	0	0	0	0	0	0	0	0	0	0	0	0	0	0	0	0	0	0	0	0	0	0	0	0	0
875	Cabp5	4	4	4	2	5	2	5	1	13	3	0	9	5	1	5	20	3	2	10	7	21	10	11	2	3	12	10	2	9	8	5	8	5	13	19	27	14	2	4	8	6	7	20	19	5	9	8	10
876	Snx6	17	25	28	24	5	20	1	1	0	8	0	5	5	0	7	31	7	31	135	59	127	128	40	5	52	34	39	34	101	51	116	75	50	82	21	20	35	21	24	31	21	31	33	72	64	26	30	42
877	Mthfd2	0	5	0	6	0	8	0	0	0	2	0	0	1	0	0	11	5	8	14	12	14	32	4	0	26	13	7	11	31	30	18	11	7	15	2	4	5	2	6	6	0	4	1	26	18	11	6	8
878	Kit	16	20	24	27	4	7	1	2	2	4	0	0	3	0	12	26	8	11	100	51	53	100	31	6	91	46	56	12	83	54	91	60	53	66	19	9	4	12	16	15	14	22	34	46	47	28	22	20
879	Tomm40l	0	0	0	3	1	0	0	0	0	0	0	0	2	3	0	2	0	1	2	0	5	8	1	0	0	0	2	2	0	2	6	4	2	2	0	0	0	1	0	0	4	0	4	0	0	0	0	2
880	Nr1i3	1	0	2	4	1	1	0	0	0	0	0	0	0	0	0	1	0	0	2	0	3	0	4	4	3	0	3	2	4	0	0	0	6	2	0	0	0	0	2	4	0	0	0	0	4	0	0	2
881	Apoa2	0	0	1	0	0	2	0	0	0	2	0	0	0	0	0	0	0	2	7	0	20	0	0	0	0	2	0	0	0	2	4	0	0	3	0	0	0	0	0	0	4	2	2	2	4	0	0	0
882	Pan2	17	14	6	11	5	3	2	0	4	0	0	0	4	0	5	15	0	4	66	34	41	40	34	3	19	11	21	11	32	24	39	44	28	30	0	10	10	11	0	9	6	9	13	23	9	8	18	4
883	Cs	21	26	20	37	9	21	5	2	8	0	0	4	8	2	11	24	9	9	122	43	64	53	41	8	28	29	13	16	104	51	89	62	45	52	9	7	10	18	7	20	28	19	22	56	31	7	44	18
884	Ampd3	5	8	10	15	0	5	0	0	0	1	4	7	0	0	2	8	6	10	33	19	30	58	19	7	39	36	14	7	32	33	24	8	13	26	6	0	7	9	1	6	7	12	9	34	18	7	13	16
885	Bcas2	6	4	2	20	0	8	1	0	0	6	0	0	2	0	2	5	2	3	18	22	23	22	2	5	14	5	10	9	46	35	29	26	26	27	8	3	6	4	2	2	8	6	9	28	31	0	8	6
886	Sh2d1a	12	4	0	5	4	2	0	0	0	0	0	0	1	2	1	2	0	2	41	21	8	45	15	0	12	8	4	0	8	9	16	15	6	13	15	2	2	0	4	6	2	4	14	28	8	0	11	12
887	Ctcf	8	4	15	30	6	13	0	0	2	0	0	2	4	4	5	5	10	6	54	34	37	79	33	17	59	31	30	5	70	54	54	48	36	57	6	2	8	3	30	12	12	12	13	92	67	19	21	23
888	Pard6a	1	2	0	9	0	0	0	0	0	1	4	2	0	0	1	0	0	0	16	2	2	6	7	0	3	0	6	2	11	4	8	9	0	11	1	1	0	1	1	2	0	4	5	10	10	3	2	0
889	Agrp	10	6	4	8	2	4	0	0	0	2	0	0	0	2	2	4	0	2	37	26	47	35	21	6	31	17	20	15	31	20	40	23	20	28	12	0	0	2	4	12	8	6	2	31	22	4	15	18
890	Pvalb	0	6	4	4	6	13	2	0	0	2	0	0	6	0	1	4	0	2	25	4	26	19	6	4	13	12	10	3	29	27	33	12	15	19	2	2	0	2	2	11	9	4	14	23	11	8	3	3
891	Tfap4	4	0	4	0	0	0	0	0	2	0	1	2	2	2	0	0	4	2	30	18	10	20	2	0	14	7	16	8	21	14	32	18	16	15	4	4	0	0	0	8	8	6	0	29	18	0	7	4
892	Ranbp1	4	5	4	2	0	2	6	0	0	0	0	0	0	0	0	1	0	0	34	11	18	19	9	0	10	1	12	2	13	10	9	16	6	13	2	0	0	0	0	4	2	9	0	5	9	8	2	7
893	Cd247	25	15	27	43	3	17	8	2	0	9	0	5	2	0	8	24	7	6	112	64	99	118	36	2	64	47	71	30	125	99	132	83	43	83	20	18	12	28	33	41	17	18	25	113	82	19	36	30
894	Rfx5	0	0	1	6	0	0	0	0	0	2	0	0	0	4	2	2	0	0	5	6	6	6	4	0	0	8	6	0	6	12	16	6	5	7	0	9	4	2	2	14	0	4	6	8	2	0	0	5
895	Psmb4	0	4	0	2	0	0	0	0	0	0	0	0	0	0	0	2	0	0	11	5	28	11	1	0	2	6	0	0	13	4	6	2	3	9	0	0	2	2	2	6	0	2	0	0	8	4	5	4
896	Mmp8	2	0	0	6	0	2	0	0	0	0	0	0	2	0	4	1	0	0	20	18	14	11	4	0	16	6	9	0	3	11	3	15	9	12	2	0	4	2	2	0	0	2	1	19	2	0	6	4
897	Slc30a4	1	3	12	7	6	4	4	1	14	6	2	11	9	2	11	9	8	6	46	25	25	31	6	1	30	10	17	4	30	7	37	23	17	31	16	10	12	6	11	7	18	20	19	29	15	20	28	26
898	Sqor	16	0	10	13	4	5	21	1	8	0	0	6	6	0	10	17	4	16	67	26	70	56	21	10	35	49	10	16	62	39	41	32	18	49	11	12	8	4	8	7	15	5	12	56	27	16	35	25
899	Bloc1s6	8	14	6	3	0	4	0	0	0	2	0	0	0	0	5	4	4	4	12	14	12	15	4	0	8	2	6	4	5	16	16	12	10	15	4	0	8	0	2	3	8	5	5	11	15	7	4	0
900	Metap1	2	12	17	15	3	6	8	3	2	2	0	3	4	2	2	11	8	7	33	11	37	27	4	5	26	13	32	6	34	31	45	39	12	25	10	2	2	4	10	12	6	4	18	31	20	9	10	13
901	Gpr108	2	0	6	3	0	0	3	1	2	1	0	4	8	0	11	6	2	4	4	0	16	12	4	0	4	6	2	6	4	11	11	7	3	20	15	16	16	5	4	8	4	5	11	23	15	9	21	14
902	Tnfsf14	0	1	6	1	5	3	5	5	1	2	5	0	7	0	2	7	2	1	11	6	10	23	2	0	6	0	6	4	2	0	1	15	2	5	8	5	7	6	1	13	9	3	4	26	11	9	22	14
903	Gata6	8	10	17	15	0	2	0	0	0	2	0	3	2	0	3	7	0	16	54	12	61	42	11	3	26	32	22	7	26	27	44	37	24	35	0	2	2	2	8	5	14	8	12	44	19	18	8	8
904	Rsl1d1	0	0	6	14	0	0	0	0	0	0	0	0	0	0	0	1	2	2	18	4	10	13	0	0	1	6	16	2	18	4	6	4	9	6	0	0	2	0	0	0	10	1	5	7	14	4	4	4
905	Cnga2	10	4	4	12	2	2	0	0	0	0	0	0	0	0	0	2	0	1	28	22	9	18	11	0	2	2	16	2	19	8	37	20	4	28	2	0	2	3	2	9	4	4	8	22	15	6	10	4
906	Apc	43	44	41	83	4	72	70	13	48	18	11	20	29	4	24	65	40	42	290	113	217	253	55	16	123	109	90	30	229	110	188	149	116	134	86	93	82	84	62	119	51	78	117	202	138	84	151	124
907	Reep5	21	10	22	32	4	20	1	0	4	8	0	3	6	0	6	11	4	6	122	61	87	89	28	6	34	38	40	14	67	36	49	49	32	45	5	3	8	6	9	16	17	6	19	72	30	11	29	27
908	Ergic3	6	0	5	12	0	3	0	0	2	0	6	6	0	0	0	2	4	8	22	8	31	13	5	0	17	15	6	12	22	7	14	12	10	16	0	4	0	0	2	3	4	0	5	18	2	0	11	6
909	Uqcc1	30	27	31	68	16	44	4	1	6	15	0	12	18	6	7	18	2	31	201	101	146	119	76	10	87	90	70	28	156	105	196	107	83	119	21	13	23	22	27	40	43	27	44	131	94	62	50	49
910	Spo11	6	0	4	12	0	3	4	0	0	4	0	0	5	0	0	1	0	1	19	10	28	21	8	8	26	14	12	4	29	17	25	23	10	12	2	0	0	2	0	6	4	6	10	13	18	12	9	8
911	Ncoa2	83	57	63	150	26	69	1	11	22	11	4	27	12	18	23	82	19	56	496	283	346	333	147	21	256	199	192	66	355	283	446	228	192	288	44	22	35	64	47	86	80	79	51	287	183	84	151	85
912	Prl4a1	2	2	0	9	1	0	12	0	16	5	0	0	0	0	3	5	2	0	16	6	6	8	12	0	9	2	2	4	11	5	8	9	3	10	11	4	3	4	4	2	8	6	13	9	9	7	9	3
913	Trh	0	0	0	0	0	0	0	0	0	0	0	0	0	0	0	0	0	0	3	0	2	0	8	0	2	5	2	0	0	0	2	10	2	2	0	0	0	0	2	0	0	0	6	0	6	0	2	2
914	Nr2c2	27	34	36	31	6	41	31	9	20	23	11	23	23	16	14	34	19	35	145	86	147	130	40	6	96	56	63	19	96	74	100	107	51	108	57	63	65	29	33	49	45	59	62	72	88	49	63	80
915	Nr2c1	20	9	16	40	13	2	2	0	2	0	6	11	4	0	6	17	0	13	100	39	98	78	39	6	46	44	45	21	66	59	67	48	49	59	6	0	15	10	10	16	10	12	23	77	46	20	31	24
916	Smpd4	20	15	11	15	0	12	0	4	2	0	0	2	4	0	8	18	13	2	85	31	49	91	20	0	14	6	18	6	47	38	40	38	32	44	11	2	8	14	2	11	6	12	16	58	33	14	20	12
917	Pex1	4	6	10	8	5	4	0	0	0	0	0	3	0	4	5	8	15	4	43	17	35	42	16	0	18	21	34	2	43	25	41	54	22	24	9	11	4	13	4	28	8	8	32	56	20	20	11	6
918	Otx1	0	14	2	3	0	0	0	0	0	0	0	8	0	1	0	0	0	0	4	2	7	13	2	0	6	2	2	0	14	2	8	4	0	0	2	0	4	0	2	0	2	0	4	2	0	10	0	0
919	Kctd20	6	7	10	9	5	12	0	1	1	2	0	1	2	0	2	14	9	4	45	17	36	67	17	1	12	19	18	10	20	31	61	35	23	24	1	0	9	4	6	14	12	8	14	39	19	18	19	14
920	Itgae	40	10	12	33	3	19	0	0	0	10	0	6	4	0	4	11	8	7	100	28	82	89	23	3	53	54	43	8	106	77	116	76	62	62	10	8	16	20	22	32	16	36	25	92	70	21	27	12
921	Ctns	14	7	4	4	4	3	0	0	2	1	0	0	0	0	4	4	2	6	30	22	20	29	22	0	26	23	10	7	18	14	24	19	8	14	4	2	0	2	11	7	12	4	2	33	8	2	9	10
922	P2rx5	2	6	1	4	7	6	0	4	10	0	0	2	0	2	0	4	4	0	59	43	26	37	4	0	15	13	13	6	26	13	18	9	11	12	2	0	2	10	0	16	4	5	7	14	14	2	6	5
923	Shpk	26	11	8	20	3	9	2	7	0	16	2	4	2	0	18	17	7	7	124	61	89	82	31	5	22	41	22	8	66	52	80	60	39	54	6	8	13	18	8	10	8	6	20	40	51	18	26	10
924	Trpv1	23	15	20	34	4	10	5	4	0	4	2	4	16	0	7	25	0	14	130	46	67	56	22	7	38	16	24	12	60	36	69	40	38	48	10	9	4	16	11	16	20	14	6	57	29	21	22	29
925	Ephb3	6	0	2	11	4	8	15	3	26	7	2	11	12	3	11	10	6	18	31	17	23	39	11	0	13	22	11	2	24	13	42	29	30	24	19	25	23	6	4	21	20	27	28	68	12	15	28	13
926	Tuft1	46	18	6	32	15	24	2	6	1	6	12	13	9	4	2	11	12	10	113	100	96	85	37	4	46	46	38	17	97	69	85	62	30	55	2	5	2	8	6	24	8	10	22	78	34	19	12	30
927	Rcn1	0	6	4	0	4	2	0	0	0	0	0	0	5	0	2	2	0	2	23	8	14	13	7	0	18	10	14	0	35	9	17	14	9	10	4	0	5	0	0	8	0	8	2	9	11	10	10	5
928	Dnase1	2	0	0	2	0	0	0	0	0	0	0	0	0	0	0	0	0	0	0	2	0	1	2	0	2	2	2	0	6	0	0	0	0	4	0	0	4	0	2	0	0	2	0	8	0	0	0	14
929	Trap1	10	20	19	10	6	27	9	0	10	1	2	4	6	2	11	10	5	8	75	35	97	91	29	2	48	35	22	6	43	33	52	32	30	48	10	12	14	5	18	16	13	8	15	58	25	16	18	21
930	Naa60	0	0	0	0	0	0	0	0	0	0	0	0	0	0	0	0	0	0	0	0	0	0	0	0	0	0	0	0	0	0	0	0	0	0	0	0	0	0	0	0	0	0	0	0	0	0	0	0
931	Gm41410	0	0	0	0	0	0	0	0	0	0	0	0	0	0	0	0	0	0	0	0	0	0	0	0	0	0	0	0	0	0	0	0	0	0	0	0	0	0	0	0	0	0	0	0	0	0	0	0
932	Ankrd13d	3	4	3	14	0	0	1	0	0	6	0	0	4	0	6	5	0	8	35	22	26	42	12	9	14	16	11	6	17	12	30	23	8	34	10	0	2	12	4	2	8	2	3	33	24	4	13	4
933	Tyrp1	13	5	8	8	1	0	0	1	0	0	0	0	12	8	0	21	0	8	25	20	18	23	22	1	18	17	8	8	19	16	44	20	22	29	1	4	4	4	2	6	10	2	6	8	25	6	2	4
934	Tpr	21	11	27	32	7	33	40	11	36	15	1	4	22	14	18	38	13	27	142	87	82	109	35	17	49	52	25	18	74	32	75	55	48	53	115	56	75	30	52	63	60	46	87	118	81	33	113	76
935	Pdc	2	0	0	0	0	0	0	0	0	0	0	2	0	0	1	0	4	2	4	1	3	0	0	0	0	2	2	0	1	0	0	3	5	2	1	0	0	0	0	0	2	6	1	0	0	2	0	0
936	Odr4	6	2	0	5	0	10	8	3	14	3	1	10	6	7	6	13	9	6	68	12	45	41	32	7	24	8	8	9	27	31	22	26	10	18	23	22	17	3	9	15	16	19	8	32	23	21	42	19
937	Prg4	12	8	14	15	2	14	1	1	4	2	0	0	10	0	3	2	4	9	17	23	13	17	7	0	13	11	2	4	2	7	9	17	11	11	11	3	2	1	1	3	14	11	6	20	13	12	18	10
938	Dhx34	17	11	4	8	8	4	4	0	0	4	4	1	1	2	11	22	6	8	60	34	34	61	20	0	37	14	36	8	52	32	59	37	38	49	10	2	6	10	16	12	12	10	12	47	34	22	5	2
939	Kptn	4	0	2	7	2	0	0	0	0	0	0	2	1	0	4	0	4	8	12	7	5	10	6	2	4	13	6	2	12	6	6	12	4	7	0	4	0	0	0	2	0	0	2	11	10	2	4	0
940	Napa	8	8	16	12	6	7	4	0	0	0	0	4	5	3	12	13	2	19	50	28	59	30	28	2	23	21	20	5	58	18	59	37	23	39	10	4	9	8	9	5	16	10	12	52	38	15	16	20
941	Sra1	0	2	0	3	0	0	0	0	0	0	2	0	0	0	0	0	0	0	9	11	4	5	0	0	0	0	6	0	8	2	8	0	6	8	0	0	0	0	2	0	0	0	2	0	1	0	2	4
942	Calcoco2	10	2	7	2	0	3	0	0	2	6	0	0	2	0	4	6	0	0	30	19	8	33	6	0	5	8	8	9	18	19	14	11	7	5	5	0	6	6	0	2	2	0	6	12	17	9	6	8
943	Atp5mc1	5	6	7	1	1	3	0	0	0	0	0	0	6	0	0	6	0	0	29	17	18	10	6	4	9	5	8	5	16	19	29	10	5	15	0	0	0	4	2	14	4	4	1	15	6	2	6	2
944	Snf8	9	4	5	11	6	8	0	2	0	0	4	4	2	0	6	6	6	2	54	19	39	26	18	1	12	9	10	5	38	33	35	17	18	21	0	0	0	5	6	8	3	8	3	22	16	5	20	8
945	Tbcb	0	2	0	3	0	6	0	0	0	0	0	0	0	0	2	2	0	0	17	5	18	6	11	0	7	12	7	2	16	19	14	6	9	10	0	0	1	0	2	3	4	2	2	14	6	1	1	2
946	Inpp5k	7	2	6	16	12	15	0	0	0	0	4	2	0	0	2	10	0	6	56	46	58	70	12	0	18	43	14	4	41	67	62	31	28	45	8	3	2	3	6	10	4	9	20	52	27	16	21	20
947	Crkl	31	21	22	29	5	24	8	2	4	10	0	18	2	0	4	46	4	16	109	68	68	88	52	3	69	44	31	9	113	86	95	64	73	57	12	7	7	16	22	46	40	20	33	108	87	44	24	29
948	Upk3bl	0	4	2	0	0	6	0	0	0	2	0	0	0	0	0	1	0	4	20	2	13	17	9	0	1	6	6	2	14	2	9	25	0	15	0	0	2	0	0	1	6	4	0	12	16	1	8	4
949	Eps8l1	2	2	0	6	9	0	0	0	0	0	0	0	2	0	0	2	0	0	8	10	4	28	6	4	28	19	10	2	24	4	16	12	15	14	0	0	2	4	5	9	4	0	4	19	20	8	6	2
950	Clint1	11	12	15	20	6	12	42	7	28	6	4	8	34	6	11	44	5	33	75	30	64	64	17	10	49	42	28	21	53	52	54	57	37	75	76	60	83	14	26	48	53	61	78	95	58	52	70	58
951	Prss16	0	0	0	2	0	0	0	0	0	0	0	0	0	0	0	2	0	0	15	9	8	21	3	2	10	6	6	0	6	4	6	5	1	12	2	0	2	1	0	4	0	0	4	1	3	2	2	4
952	Cdkal1	244	225	249	315	78	228	72	25	83	54	14	67	86	36	112	308	103	169	1643	825	1223	1248	467	73	727	487	460	182	989	735	969	674	464	821	187	167	166	159	129	275	262	258	383	894	593	291	420	328
953	Rhox6	0	0	0	2	0	0	0	0	0	0	0	0	0	2	0	0	0	6	4	6	0	1	13	0	0	2	0	0	4	0	2	4	2	4	0	0	0	2	0	0	0	0	3	2	1	0	0	0
954	Cdcp3	0	0	0	0	0	0	0	0	0	0	0	0	0	0	0	0	0	0	0	0	0	0	0	0	0	0	0	0	0	0	0	0	0	0	0	0	0	0	0	0	0	0	0	0	0	0	0	0
955	Htra1	0	0	0	0	0	0	0	0	0	0	0	0	0	0	0	0	0	0	0	0	0	0	0	0	0	0	0	0	0	0	0	0	0	0	0	0	0	0	0	0	0	0	0	0	0	0	0	0
956	Zbtb17	31	2	12	13	0	14	1	2	4	4	0	0	2	0	0	14	2	8	76	40	37	49	19	4	31	21	25	4	65	51	53	27	36	43	2	2	6	18	6	20	19	10	16	45	19	17	22	14
957	Clcnkb	3	0	0	0	0	0	0	0	0	0	0	2	0	0	0	2	2	0	8	0	0	5	0	1	6	2	2	0	9	0	10	8	5	4	6	0	0	2	0	4	0	0	2	0	0	2	2	4
958	Fam131c	18	6	15	17	0	1	0	4	0	2	2	3	1	0	2	6	4	1	47	15	40	17	16	0	19	21	16	1	36	23	44	8	23	33	11	6	2	4	12	7	8	2	13	40	26	12	0	18
959	Fblim1	1	6	4	6	1	4	0	0	2	0	2	6	0	2	2	6	6	8	27	14	27	28	11	2	24	23	4	10	44	31	52	37	33	47	10	4	0	9	3	14	8	6	10	43	43	15	9	12
960	Hspb7	2	1	2	6	0	5	2	0	2	0	0	0	0	0	4	0	4	0	4	6	5	8	1	0	2	3	1	2	16	5	5	12	6	10	0	0	0	0	3	0	0	2	0	2	8	2	7	0
961	Epor	0	2	0	4	0	0	2	0	0	2	0	0	0	0	0	0	0	0	9	3	7	12	1	0	9	11	6	0	6	10	8	1	2	2	2	4	0	0	0	0	0	0	0	2	0	8	2	0
962	Ccdc159	0	0	0	5	1	0	0	0	0	0	0	0	0	0	0	4	0	7	6	2	16	6	14	0	3	4	2	0	12	18	19	14	6	18	6	2	0	1	0	4	6	2	4	16	6	0	0	6
963	Mob1b	13	2	10	11	3	4	3	10	6	10	0	8	15	3	6	13	2	13	60	20	50	50	6	4	29	26	26	8	40	70	51	27	11	44	15	21	37	8	6	21	16	19	36	51	24	27	39	27
964	Atp6v1b1	2	2	2	13	0	8	0	3	0	0	0	2	0	0	0	6	2	5	26	7	20	29	17	5	28	20	8	7	37	20	22	8	9	16	8	2	0	2	5	20	4	8	8	24	4	0	12	6
965	Vax1	4	0	0	2	0	2	0	0	0	0	0	0	0	0	0	0	0	0	14	0	14	7	3	0	9	2	5	2	5	4	13	4	6	0	0	0	0	0	2	0	4	0	0	9	4	4	8	0
966	Atp6v1b2	6	10	3	12	6	4	17	9	15	6	1	5	22	8	15	20	7	5	44	20	32	36	22	4	20	15	13	5	50	18	35	21	22	22	46	37	57	11	14	21	29	44	56	59	49	36	54	54
967	Eps15l1	19	7	8	27	19	19	14	10	26	14	4	15	23	7	23	39	17	8	100	68	90	164	47	18	108	63	33	23	129	72	60	55	43	44	33	27	34	11	27	34	28	41	47	97	59	18	52	45
968	Tep1	14	18	9	17	6	9	1	4	0	3	0	1	0	0	4	5	15	9	61	37	76	104	22	7	80	73	58	20	66	51	72	62	48	58	6	3	6	10	21	21	10	12	34	51	48	13	35	33
969	Ttc5	5	7	17	5	2	5	3	0	0	8	0	0	0	0	4	8	11	11	39	24	44	34	17	5	20	20	9	1	38	33	27	33	9	16	2	2	10	10	8	12	5	7	14	44	7	3	6	3
970	Osgep	6	3	3	8	0	4	12	4	4	0	0	1	3	2	7	9	5	4	20	14	21	34	6	3	17	8	11	3	19	24	26	17	10	22	26	5	8	8	3	9	7	10	15	38	39	7	12	10
971	Aamp	2	0	5	0	0	2	0	0	0	2	4	0	0	2	0	0	2	0	8	4	14	14	1	0	5	6	4	0	4	8	4	4	12	4	4	0	0	0	1	2	0	0	0	14	6	0	0	2
972	Tmbim1	0	0	0	0	0	0	0	0	0	0	0	0	0	0	0	0	0	0	0	0	0	0	0	0	0	0	0	0	0	0	0	0	0	0	0	0	0	0	0	0	0	0	0	0	0	0	0	0
973	Arpc2	17	8	11	13	2	10	1	0	1	8	2	2	1	0	8	34	7	14	57	26	65	88	35	3	87	23	23	8	74	53	74	76	59	59	5	1	10	14	13	38	13	20	24	119	57	29	26	20
974	Kmt2b	17	2	7	21	1	8	0	0	0	2	0	0	2	0	6	11	1	0	59	22	54	20	7	2	24	14	23	4	26	25	44	23	27	37	4	6	12	12	2	5	4	10	16	41	25	21	19	8
975	Zbtb32	2	4	2	5	3	0	0	0	0	0	0	0	0	0	0	4	0	6	21	5	0	9	10	0	13	10	0	3	13	15	16	3	10	18	0	2	0	0	2	2	2	2	0	4	8	4	14	6
976	Etv2	0	0	0	0	2	2	0	0	0	0	0	0	0	0	0	0	0	0	2	4	0	2	0	0	4	0	4	4	0	2	6	2	4	2	0	0	0	0	0	0	2	4	2	6	0	2	0	0
977	Upk1a	22	2	7	10	0	2	0	0	2	5	0	10	2	0	6	20	14	17	27	14	33	45	27	0	55	43	21	10	54	22	39	39	19	28	7	0	9	2	6	29	18	10	14	92	77	16	8	10
978	Tmem147	2	0	0	0	0	0	0	0	0	0	0	0	0	0	0	0	0	0	0	0	2	0	0	0	4	0	0	0	0	0	1	0	0	0	0	0	0	0	4	0	0	0	0	2	4	0	2	2
979	Rps9	0	2	0	2	0	0	0	0	0	1	0	0	0	0	4	0	2	0	11	6	8	20	4	0	12	0	1	1	9	0	4	5	3	12	2	2	0	2	0	0	1	7	4	6	4	0	0	4
980	Tfpt	0	0	0	0	0	2	0	0	0	0	0	0	0	0	4	0	0	0	26	4	10	21	5	2	10	8	7	0	4	8	16	8	6	0	6	0	0	0	0	6	0	6	6	22	4	4	6	10
981	Susd2	6	2	8	6	2	5	0	2	4	0	0	2	0	0	3	5	6	4	24	14	19	11	2	1	4	2	6	0	15	23	13	10	10	12	1	1	0	5	2	4	10	2	4	26	14	1	0	8
982	Ggt5	4	4	4	16	7	8	0	0	2	0	2	4	0	0	2	3	6	9	19	17	24	27	10	0	29	7	23	8	39	17	38	33	19	29	0	4	4	8	6	9	10	6	11	27	27	15	12	7
983	Ggt1	7	8	14	6	5	14	2	0	7	2	2	3	2	0	0	11	3	18	121	24	91	45	25	4	27	8	18	5	53	35	55	15	20	21	11	2	8	6	0	5	2	12	14	31	13	7	19	16
984	Crip2	0	0	0	2	0	0	0	0	0	4	0	0	0	0	1	8	0	2	19	3	8	12	2	0	5	5	4	0	14	15	28	4	6	15	0	1	8	4	5	4	2	5	4	9	8	2	4	0
985	Crip1	9	2	6	12	0	4	0	0	0	0	0	0	0	0	2	0	0	2	15	6	0	16	0	0	16	5	6	6	12	16	12	5	16	14	0	0	0	2	4	6	2	0	0	14	6	0	0	4
986	Cbfa2t3	81	29	43	74	29	52	0	0	0	9	4	8	17	6	21	101	36	100	260	112	188	246	105	14	231	227	104	57	273	148	295	145	131	171	27	24	29	55	68	112	56	70	72	398	277	93	73	49
987	Fbln1	23	20	29	56	3	12	1	0	2	12	2	6	11	0	16	29	15	32	211	101	163	162	27	13	76	76	53	36	148	105	165	103	76	75	12	6	12	18	16	34	26	34	28	97	73	31	36	37
988	Pgrmc1	5	0	0	0	0	3	18	1	4	6	2	1	2	0	8	2	0	2	31	2	3	5	4	2	6	2	1	0	4	5	1	5	6	0	7	11	21	6	3	10	8	6	4	11	5	3	11	22
989	-	0	0	0	0	0	0	0	0	0	0	0	0	0	0	0	0	0	0	0	0	0	0	0	0	0	0	0	0	0	0	0	0	0	0	0	0	0	0	0	0	0	0	0	0	0	0	0	0
990	Tek	36	39	76	77	20	49	43	9	35	28	6	13	40	13	34	73	22	28	345	186	234	252	99	20	132	76	83	34	171	131	218	131	115	186	104	42	55	41	38	100	86	71	109	196	96	80	115	95
991	Mpl	8	0	0	13	1	6	0	0	0	0	0	0	0	0	0	2	2	3	38	15	21	19	7	0	14	12	16	0	14	10	31	9	17	18	4	0	6	0	6	8	1	6	4	20	20	4	2	0
992	Elovl1	4	0	2	1	0	1	0	0	0	0	0	0	0	0	0	0	0	4	2	0	6	0	0	0	5	2	8	0	18	4	12	10	0	4	0	2	0	8	1	2	4	1	3	7	12	4	4	2
993	Med8	6	3	6	0	1	0	4	0	0	0	0	0	2	2	4	0	2	1	8	6	11	20	2	2	4	8	2	0	21	8	16	4	8	19	0	2	0	2	0	2	2	0	0	10	12	4	5	4
994	Hyi	0	0	2	0	0	0	2	0	2	0	0	4	0	0	0	0	0	0	0	0	0	8	0	0	4	2	2	0	8	2	8	0	1	0	0	0	0	0	0	2	0	0	0	2	10	0	2	0
995	Cdc20	0	0	0	0	0	0	0	0	0	0	0	0	0	0	2	0	0	0	12	0	4	0	0	0	6	0	0	4	4	4	10	2	0	4	0	2	0	2	0	0	0	0	0	4	4	2	0	0
996	Adamts4	2	0	0	2	0	0	0	0	1	0	0	2	0	0	0	2	2	0	6	0	2	3	0	0	6	2	4	4	6	1	5	1	0	2	2	0	2	8	0	3	1	0	3	2	2	6	0	0
997	Nectin4	3	2	8	14	0	2	0	0	0	0	2	0	0	0	0	3	2	0	37	16	24	16	12	0	10	8	16	11	24	11	21	10	14	18	0	0	0	0	8	0	6	12	4	13	19	2	5	8
998	Pfdn2	2	4	0	3	0	14	0	0	0	0	0	0	2	0	0	4	0	4	38	11	20	19	8	0	11	13	23	22	15	16	14	12	10	7	0	0	0	4	2	19	2	14	2	18	22	6	8	2
999	Rnf114	20	14	22	14	0	9	4	8	4	4	2	0	5	2	6	20	7	10	104	44	80	39	20	4	66	21	21	10	90	80	99	48	32	115	12	8	17	16	9	15	13	15	30	78	29	31	33	22
1000	Steep1	0	0	0	0	0	0	0	0	0	0	0	0	0	0	0	0	0	0	0	0	0	0	0	0	0	0	0	0	0	0	0	0	0	0	0	0	0	0	0	0	0	0	0	0	0	0	0	0
1001	Neurl1a	34	16	28	35	9	18	2	2	4	8	0	12	6	0	2	34	11	11	128	77	113	101	27	2	84	60	22	21	144	55	121	81	55	96	4	6	31	18	13	38	35	21	37	121	41	11	42	34
1002	Srm	4	2	2	3	0	1	0	0	0	0	0	0	2	0	0	0	0	2	13	3	20	2	2	0	2	2	0	0	8	19	14	11	7	9	1	0	0	2	2	4	4	2	2	3	0	1	1	6
1003	Epha2	16	7	19	25	11	15	2	2	8	5	2	2	2	0	16	24	7	7	57	35	61	55	11	0	38	32	22	7	75	45	75	70	28	53	7	3	6	14	18	27	16	15	11	47	51	18	29	24
1004	Rbm14	0	0	0	0	0	0	0	0	0	0	0	0	0	0	0	0	0	0	0	0	0	0	0	0	0	0	0	0	0	0	0	0	0	0	0	0	0	0	0	0	0	0	0	0	0	0	0	0
1005	Actn3	4	6	2	14	7	10	0	0	0	1	0	0	1	0	0	8	0	7	18	19	28	20	18	0	30	19	11	7	32	17	24	19	22	34	0	2	8	10	10	5	10	12	4	56	24	6	13	14
1006	A530013C23Rik	15	13	16	23	2	27	2	0	6	6	4	2	12	2	2	17	16	6	110	37	102	70	40	0	41	32	27	8	72	57	50	73	26	58	5	11	11	18	18	21	14	23	26	59	48	24	33	15
1007	Zdhhc24	2	0	2	2	4	0	0	0	0	5	0	0	0	0	0	0	2	9	4	2	6	16	1	1	4	7	6	7	8	7	14	8	14	10	0	0	0	6	0	4	4	2	2	23	15	8	9	2
1008	Bbs1	8	18	6	9	2	7	8	2	1	2	0	2	4	2	2	11	5	0	30	26	36	30	22	0	17	11	8	7	61	34	58	40	24	24	7	4	4	11	6	18	13	4	12	30	29	16	3	9
1009	Slc34a3	0	0	0	0	0	2	0	0	0	0	0	0	0	0	0	0	2	0	2	0	10	10	2	0	2	0	2	2	10	14	0	4	2	5	4	0	0	0	0	1	0	2	0	6	2	4	0	6
1010	-	0	0	0	0	0	0	0	0	0	0	0	0	0	0	0	0	0	0	0	0	0	0	0	0	0	0	0	0	0	0	0	0	0	0	0	0	0	0	0	0	0	0	0	0	0	0	0	0
1011	Nsmf	13	14	3	14	2	10	6	1	0	4	0	0	0	4	11	8	12	4	70	47	38	26	29	0	8	11	4	6	61	21	48	26	23	22	9	2	7	16	12	2	2	6	7	26	23	13	8	16
1012	Prl7a1	4	4	5	4	3	4	9	6	22	2	2	3	8	2	10	5	5	5	36	6	23	22	7	7	4	4	6	12	20	11	4	15	15	11	11	16	30	4	3	7	17	12	26	31	11	7	23	25
1013	Prl8a9	4	1	2	18	0	8	0	1	0	0	0	0	0	0	2	2	0	4	15	8	15	4	2	0	21	8	13	2	4	3	15	3	2	4	0	0	0	6	0	6	2	2	5	13	2	0	8	3
1014	Pdk1	4	2	2	17	6	11	0	0	2	0	0	3	6	0	2	17	6	10	41	18	55	56	16	3	34	23	24	14	48	26	45	33	36	45	8	4	6	13	4	15	5	28	24	42	48	16	20	7
1015	Ptbp1	0	0	4	5	0	4	0	0	0	0	0	2	0	0	0	4	1	0	15	2	10	16	2	0	7	4	2	4	10	9	21	19	1	19	2	4	0	2	0	2	4	2	5	19	12	5	0	11
1016	Mvd	0	3	1	0	0	1	0	0	0	0	0	0	0	2	0	0	0	0	10	8	10	0	1	3	4	4	4	0	17	6	9	5	8	12	0	0	0	2	0	4	10	2	4	12	12	2	2	6
1017	Cyba	11	3	9	6	1	18	0	0	0	0	0	7	0	2	0	5	4	2	60	35	44	24	2	5	15	8	16	4	29	27	22	16	6	37	0	2	4	4	4	10	8	2	5	24	7	0	11	5
1018	Itih3	3	0	3	2	1	3	0	0	2	2	0	0	1	0	6	6	1	6	28	20	32	16	9	0	28	17	5	6	22	14	18	38	11	14	0	2	0	2	10	6	8	2	4	29	14	2	6	2
1019	Stimate	25	22	20	52	12	21	10	9	14	4	3	20	39	6	19	50	20	19	111	92	129	168	51	16	63	54	57	17	119	77	121	89	83	100	34	21	14	4	17	42	29	34	44	147	98	49	57	29
1020	Sfmbt1	75	38	68	88	34	64	3	3	12	20	21	29	14	5	40	111	15	70	257	191	184	228	114	17	164	142	69	41	251	171	200	198	127	173	39	21	15	60	44	121	59	40	52	365	235	86	63	50
1021	Itih1	12	8	2	4	1	8	0	0	0	0	0	0	0	3	0	8	4	2	32	11	26	40	7	0	17	15	6	0	29	22	34	18	19	14	4	2	10	0	1	4	6	0	4	30	10	4	8	2
1022	Ihh	13	3	3	4	6	4	0	0	0	8	0	0	2	0	0	0	4	7	17	8	27	14	8	2	6	6	3	3	24	2	16	7	6	10	0	2	10	2	0	7	4	6	13	20	12	2	0	6
1023	Prkag3	0	0	2	6	0	0	0	0	0	2	0	2	0	0	2	4	0	0	12	5	2	4	4	0	8	6	8	0	6	2	19	9	12	5	0	0	0	2	1	8	2	6	0	12	6	2	12	4
1024	Cryba2	0	0	0	2	0	0	0	0	0	0	0	0	2	0	1	0	0	3	6	5	1	6	0	0	0	0	2	0	8	5	7	2	0	2	0	0	0	0	0	0	0	0	0	3	0	0	0	4
1025	Atp7b	25	18	14	27	4	18	0	0	0	10	9	4	10	8	4	21	2	20	92	42	70	120	39	3	60	56	40	25	94	50	89	56	49	53	9	12	20	19	18	16	15	6	19	77	67	29	36	17
1026	Defb2	4	10	4	6	0	2	0	0	0	2	0	2	0	0	0	0	0	4	31	45	17	7	3	0	2	0	0	0	14	15	10	20	4	16	0	0	0	0	0	0	1	0	2	8	4	0	10	1
1027	Slc4a1	7	11	6	22	0	4	1	2	0	4	0	1	3	0	0	6	2	7	63	20	45	42	38	8	27	24	20	0	64	26	55	25	14	41	8	10	8	7	5	10	20	12	5	30	35	15	13	10
1028	Rundc3a	5	2	16	7	0	11	0	0	2	0	0	3	2	0	3	18	11	12	18	5	10	22	21	0	22	17	5	6	35	31	31	14	21	19	2	0	10	3	4	9	2	4	10	60	36	21	8	4
1029	Slc4a3	24	13	18	17	12	7	2	0	0	2	3	1	2	0	0	16	4	4	79	29	36	33	20	2	24	12	2	2	68	56	66	41	52	63	6	0	8	4	10	25	20	10	15	68	31	9	11	4
1030	Cdt1	4	6	0	6	0	0	0	0	0	0	0	0	0	0	0	1	0	1	9	15	14	11	0	0	7	7	6	2	5	8	22	10	2	6	0	2	0	4	0	6	4	0	1	6	8	2	0	0
1031	Runx1t1	56	29	52	72	17	42	3	2	3	16	10	14	13	10	17	32	14	32	205	186	216	247	62	19	124	95	76	29	175	111	246	107	62	116	21	18	33	22	29	57	33	62	48	178	107	49	82	57
1032	Snai3	2	0	0	2	0	2	0	0	0	2	0	0	0	0	0	13	1	2	9	8	12	4	9	4	8	0	0	2	10	13	18	9	5	4	6	2	0	0	8	0	6	2	0	10	6	6	6	2
1033	Aprt	0	1	1	7	0	6	0	0	0	0	0	0	2	0	0	4	0	0	39	16	23	8	13	1	6	6	12	0	2	4	12	0	4	8	1	0	0	2	0	0	2	0	0	2	0	0	0	0
1034	Gtf2h1	12	12	6	11	0	12	8	2	11	2	2	7	18	0	22	17	4	12	41	21	58	60	24	0	30	8	22	4	71	38	78	51	41	47	23	18	10	22	7	18	31	4	29	69	55	20	28	17
1035	Hfe	0	0	6	2	0	0	6	0	0	0	0	0	0	0	0	2	0	3	8	1	4	4	1	1	11	5	3	2	6	3	8	1	0	3	0	6	2	0	0	0	0	2	7	5	2	2	7	3
1036	Abhd1	0	0	0	0	0	0	0	0	0	0	0	0	0	0	0	0	0	0	0	0	0	0	0	0	0	0	0	2	0	0	0	0	4	0	0	0	0	0	0	0	0	0	0	0	0	0	0	0
1037	Slc5a6	4	8	8	2	0	1	0	0	0	6	0	0	0	1	2	12	0	6	29	3	17	13	10	2	16	19	10	6	38	26	48	22	19	21	5	0	0	10	5	6	8	2	8	39	20	2	4	11
1038	Tcf23	2	0	5	8	0	6	0	0	0	2	0	0	0	2	3	18	2	1	50	17	18	29	11	2	17	13	2	0	24	12	37	12	8	19	4	0	0	5	6	4	9	2	6	26	6	2	15	4
1039	Nphs1	9	4	4	21	1	25	0	0	4	11	0	4	7	0	2	20	3	11	112	57	50	40	30	0	40	38	19	2	71	24	68	46	33	40	11	2	6	16	6	17	23	9	13	26	28	21	10	11
1040	Aplp1	8	8	3	11	0	6	0	0	0	2	0	0	6	0	0	12	0	8	27	31	16	21	7	0	17	12	8	2	32	24	24	16	9	4	0	2	1	0	8	2	13	7	8	10	16	8	10	6
1041	Qrich1	22	13	13	21	2	20	7	4	5	6	6	6	8	5	9	9	0	8	94	32	68	101	28	5	46	33	26	10	47	51	65	55	32	48	13	6	15	10	6	19	20	18	13	41	27	17	28	13
1042	P4htm	4	8	20	22	1	23	0	0	8	0	2	0	2	2	10	17	6	0	53	25	53	62	14	4	36	12	19	4	29	23	45	27	40	20	12	4	8	12	8	18	16	12	6	38	25	13	12	9
1043	Usp19	5	12	26	20	4	9	0	0	0	2	1	0	2	4	4	18	2	7	71	35	47	31	17	6	23	15	13	11	49	38	47	31	39	41	2	2	2	4	3	13	12	13	15	30	29	31	8	6
1044	Pola1	83	43	83	171	51	95	128	59	135	77	33	66	114	52	116	135	94	92	502	287	371	479	158	29	159	115	115	34	334	214	304	285	223	245	302	204	266	159	136	193	342	286	283	435	220	191	459	308
1045	Cdc42	2	5	7	7	0	4	4	0	0	0	0	2	6	0	4	7	0	3	52	23	45	41	18	2	36	19	25	7	44	25	36	32	15	31	11	2	1	12	0	11	8	19	20	20	23	6	9	10
1046	Pknox1	22	9	11	39	24	22	0	0	2	2	0	0	2	0	6	37	8	10	90	63	52	96	35	2	44	19	24	8	87	84	127	81	38	71	13	8	16	8	10	35	4	16	37	98	37	33	29	38
1047	D130043K22Rik	8	8	10	19	2	11	24	5	22	7	2	2	8	3	15	21	16	13	45	29	65	79	35	2	40	29	44	15	63	37	55	37	40	48	56	41	65	17	20	23	26	11	39	66	67	26	59	44
1048	Gmnn	6	0	3	10	4	2	2	0	2	0	0	0	0	0	0	0	0	4	17	9	18	12	6	4	6	14	6	4	5	3	14	4	3	19	0	0	2	2	0	2	0	0	2	6	0	8	2	2
1049	Acot13	0	0	0	2	0	1	0	4	0	0	0	0	0	0	6	4	0	4	6	17	6	11	2	0	2	5	0	2	2	8	6	2	5	3	0	7	0	0	0	7	2	1	0	6	2	0	2	8
1050	Zfp184	2	2	4	4	0	5	2	0	0	1	0	0	0	0	0	4	0	0	36	16	15	23	5	0	18	6	8	0	14	13	13	12	13	23	0	5	1	2	2	5	4	2	3	9	4	3	4	4
1051	Cyp27b1	0	0	2	2	0	2	2	1	10	1	0	1	2	5	1	5	0	0	8	3	0	4	4	0	6	18	6	2	2	2	3	3	4	2	6	7	14	6	6	1	16	2	9	3	8	7	6	5
1052	Cdk4	12	0	4	4	0	0	2	0	0	0	2	0	0	0	0	1	2	0	4	5	11	7	3	3	4	0	1	2	10	1	10	2	1	8	0	0	2	0	0	2	3	2	2	2	2	5	2	0
1053	B4galnt1	9	2	2	5	0	1	0	1	2	2	0	4	5	0	0	2	0	6	30	5	15	15	1	0	6	6	3	0	21	36	27	23	27	39	11	0	5	14	11	11	10	16	10	16	13	17	49	15
1054	Mettl1	1	5	0	0	0	0	0	0	1	0	0	0	0	0	1	1	0	3	21	2	1	9	6	0	14	6	0	7	8	4	6	0	0	4	2	2	0	0	2	2	0	5	1	0	2	2	4	0
1055	Tspan31	2	0	0	2	2	2	0	0	2	0	0	0	0	0	0	6	1	0	9	2	1	7	1	0	0	0	0	0	4	3	0	0	4	0	0	0	2	0	0	0	0	0	0	0	2	0	4	0
1056	Kif5b	17	5	17	20	2	11	0	0	0	2	0	6	10	2	3	30	11	15	98	46	94	115	26	2	54	39	57	9	67	40	66	39	16	51	12	0	8	16	10	18	12	10	14	78	60	29	24	7
1057	Saal1	22	9	21	49	4	40	0	0	6	12	11	8	21	2	18	27	18	12	100	69	58	59	18	4	22	14	14	2	102	66	90	98	55	73	8	2	6	11	10	39	37	24	43	88	44	25	9	24
1058	Tph2	26	18	27	58	21	50	17	11	10	7	6	6	10	11	15	34	17	20	247	133	194	171	74	15	79	75	78	34	106	60	94	77	57	62	37	41	33	37	17	50	73	23	55	100	89	50	93	61
1059	Krt23	0	4	7	12	3	1	0	0	0	0	0	10	0	0	0	9	1	4	38	8	27	18	10	0	22	10	6	26	32	16	16	6	17	18	2	2	0	0	8	0	8	9	12	16	15	4	12	6
1060	Cnp	0	4	4	5	2	1	2	0	0	0	0	0	0	4	2	3	0	8	22	16	10	12	8	0	24	7	8	2	23	12	8	14	6	13	8	6	3	0	4	16	11	2	4	7	13	6	1	9
1061	Odad4	24	12	17	37	10	15	5	0	2	7	0	16	18	6	17	50	17	11	112	66	71	73	29	1	44	38	23	9	90	77	124	30	45	43	14	4	13	11	17	28	17	15	16	135	63	43	55	12
1062	Sulf2	51	51	36	60	15	47	5	0	7	7	5	16	19	15	43	116	18	54	302	149	217	163	79	13	101	100	50	52	348	165	264	134	146	210	22	8	24	60	33	66	41	67	85	208	137	57	79	60
1063	Sod2	4	0	4	10	0	3	0	1	0	2	0	0	0	0	0	3	6	2	65	33	51	13	10	0	40	50	37	19	13	29	31	9	9	24	0	2	4	4	12	2	8	2	8	14	19	5	24	6
1064	Tmco6	3	10	2	17	6	5	1	0	0	0	2	0	0	4	0	4	0	4	18	18	9	11	8	2	16	0	8	4	27	16	7	6	14	12	4	0	4	2	2	4	2	4	6	1	10	1	8	4
1065	Stambp	6	8	3	14	11	17	0	0	2	6	0	1	5	0	9	4	2	0	25	18	28	44	10	2	29	20	31	5	28	25	27	26	28	29	4	0	7	2	16	7	11	10	4	41	20	13	10	5
1066	Ezh1	28	13	33	23	4	13	0	0	6	0	0	20	2	2	16	42	12	15	114	58	58	92	30	5	39	39	42	17	77	51	100	56	43	70	10	6	2	4	14	27	16	9	18	86	55	15	16	12
1067	Hap1	0	4	2	4	3	2	0	0	0	0	0	0	0	0	0	2	0	0	8	6	0	8	4	0	4	4	8	2	11	2	4	4	4	2	0	2	4	1	1	0	0	2	2	6	9	4	0	0
1068	P3h4	8	2	2	7	2	2	0	0	2	0	4	0	0	0	0	4	0	2	38	9	25	10	0	0	7	10	4	3	15	5	18	10	2	9	0	0	1	4	6	6	2	1	2	4	8	10	0	10
1069	Ctnnb1	13	4	12	10	4	6	2	0	4	2	0	9	1	0	2	3	1	1	64	15	41	44	11	4	14	20	14	8	58	40	43	35	27	33	0	4	6	2	11	7	8	25	10	49	37	22	7	4
1070	Eif1b	0	0	0	6	0	0	0	0	0	0	0	0	0	0	2	0	0	0	16	0	0	0	0	0	8	2	2	0	2	2	4	11	8	2	0	0	0	0	0	0	0	0	0	2	2	2	0	0
1071	Klk4	0	0	0	4	0	2	0	0	0	0	0	0	0	0	0	0	0	0	0	2	1	13	0	0	4	0	6	2	0	10	2	0	2	2	2	0	0	0	2	2	0	0	0	5	10	0	0	2
1072	Chrd	6	2	8	6	2	0	1	0	1	0	2	4	2	4	4	2	0	2	38	24	9	24	5	0	21	12	5	4	15	18	28	21	16	25	2	0	0	8	0	8	12	10	7	36	6	4	8	2
1073	Psmd2	9	8	15	13	6	8	1	0	0	1	2	2	9	0	3	8	1	6	63	29	57	20	13	0	12	17	15	4	48	46	40	46	18	26	0	1	4	6	10	1	9	6	16	13	12	21	15	6
1074	Syngr3	0	2	1	0	0	0	0	0	0	0	0	0	2	0	0	4	0	2	3	0	2	2	0	0	12	4	10	0	22	7	4	2	0	0	0	0	0	0	0	0	0	0	4	14	4	0	2	2
1075	Vars1	2	3	6	10	4	0	2	0	0	0	0	4	0	0	0	9	5	3	37	13	22	15	0	0	5	15	14	1	23	29	18	20	12	11	2	2	4	4	2	14	3	0	7	25	14	2	4	8
1076	Vwa7	6	2	10	13	0	8	0	2	0	0	0	2	0	0	0	17	2	0	31	5	13	30	20	2	42	58	9	8	16	30	30	27	10	20	0	0	4	14	10	18	7	6	5	26	27	8	6	0
1077	Hspa1l	0	7	0	2	8	8	0	0	0	2	0	0	0	0	0	0	3	0	19	8	9	0	4	0	0	2	0	0	13	12	14	8	4	4	0	0	2	2	0	2	6	2	2	10	8	2	2	0
1078	Slc44a4	4	14	16	14	11	15	1	0	0	6	2	1	2	0	8	31	5	19	61	20	35	33	12	0	33	36	8	5	49	25	59	31	18	25	4	0	0	12	4	17	9	5	14	57	42	19	11	22
1079	Msh5	4	11	9	20	6	4	2	0	0	4	4	1	3	0	8	21	9	9	68	36	52	53	11	0	22	13	8	20	66	55	69	27	32	48	15	10	4	6	9	15	6	14	18	47	46	14	20	8
1080	Abhd16a	8	7	2	8	0	3	0	0	0	0	0	0	0	0	0	0	2	6	12	3	27	29	3	0	4	8	16	0	40	24	16	7	2	30	2	2	8	2	4	0	0	7	14	13	9	4	0	6
1081	Neu1	6	0	4	3	2	0	0	0	0	0	0	0	0	0	0	0	0	0	17	4	9	8	7	0	6	0	0	0	18	3	3	4	6	6	0	0	2	2	0	0	2	0	2	7	7	6	20	4
1082	Ddah2	0	4	0	0	2	0	0	0	0	0	0	0	0	0	0	0	0	0	0	4	6	6	4	0	2	8	2	0	4	2	0	4	1	0	0	0	0	0	2	0	0	0	0	0	4	0	0	0
1083	Clic1	0	2	0	2	0	0	0	0	2	0	0	5	0	0	2	1	0	0	9	0	7	4	2	0	15	6	4	0	40	2	15	4	9	16	0	1	4	0	2	4	2	6	9	6	8	6	2	2
1084	Lsm2	0	0	0	0	0	1	0	0	0	0	0	0	0	0	0	0	0	2	4	0	2	8	2	0	2	4	0	2	0	5	2	2	0	2	0	0	0	0	0	2	6	0	0	0	3	0	0	0
1085	Pole	33	20	26	31	28	41	12	6	4	11	0	8	11	4	12	41	18	23	166	84	107	132	33	11	59	66	28	9	192	89	114	112	59	126	14	9	19	18	16	53	26	18	38	94	111	44	41	48
1086	Atp1a2	0	0	0	0	0	0	0	0	0	0	0	0	0	0	0	0	0	0	0	0	0	0	0	0	0	0	0	0	0	0	0	0	0	0	0	0	0	0	0	0	0	0	0	0	0	0	0	0
1087	Atp1a4	9	8	25	15	2	12	1	0	3	2	0	3	2	0	7	6	6	6	86	43	56	61	17	3	27	38	37	8	79	39	46	27	22	53	8	4	10	14	11	19	4	10	9	47	27	14	22	17
1088	Casq1	0	4	0	4	4	1	0	0	2	1	0	0	2	0	2	2	0	0	27	9	25	31	11	1	14	21	7	7	15	13	16	6	16	12	0	3	6	6	4	0	0	2	12	16	7	4	8	5
1089	Stx1a	15	10	8	19	1	17	2	1	4	2	8	12	2	1	5	20	1	9	87	63	96	67	14	2	34	37	30	6	91	58	77	52	42	66	10	2	6	5	14	17	19	18	27	57	34	22	17	12
1090	Ceacam9	11	2	2	0	0	0	0	0	2	0	0	0	0	0	2	3	0	0	17	12	8	5	4	0	2	9	0	0	19	8	6	4	2	8	2	0	0	5	4	0	0	2	4	22	16	0	2	0
1091	Zfp775	0	2	0	0	0	0	0	0	0	0	0	2	0	0	0	0	0	2	0	0	2	2	0	0	2	1	0	0	0	0	0	0	0	0	0	0	0	0	0	0	2	0	0	0	0	0	0	0
1092	Scube2	32	4	16	14	10	15	1	0	1	0	0	0	0	0	4	20	8	25	101	45	76	86	40	9	44	51	32	27	87	62	72	55	30	95	8	6	10	13	11	28	14	27	27	41	26	39	32	15
1093	Mrpl49	0	2	0	4	0	4	0	0	2	0	0	2	0	0	0	2	0	4	8	9	7	4	2	0	3	7	8	0	6	12	2	4	2	10	0	0	2	0	0	6	2	0	0	8	0	4	1	2
1094	Dennd2c	38	28	33	62	5	57	9	1	6	7	2	14	25	2	13	74	34	41	339	161	253	190	116	14	131	109	56	61	219	88	162	118	66	144	31	9	30	45	32	72	34	17	58	195	101	53	61	43
1095	Mark3	26	39	44	50	10	42	0	1	8	16	9	9	20	11	15	34	10	21	204	126	155	170	76	1	89	93	74	22	125	95	198	88	44	108	19	16	24	20	31	50	17	35	32	153	103	39	44	40
1096	Gatad1	0	2	0	2	0	0	0	0	0	0	0	0	0	0	6	6	0	5	14	10	20	12	0	1	18	3	14	4	5	6	10	18	11	10	0	4	6	0	0	2	0	9	2	19	7	2	6	4
1097	Pcdha10	0	0	0	0	0	0	0	0	0	0	0	0	0	0	0	0	0	0	0	0	0	0	0	0	0	0	0	0	0	0	0	0	0	0	0	0	0	0	0	0	0	0	0	0	0	0	0	0
1098	-	0	0	0	0	0	0	0	0	0	0	0	0	0	0	0	0	0	0	0	0	0	0	0	0	0	0	0	0	0	0	0	0	0	0	0	0	0	0	0	0	0	0	0	0	0	0	0	0
1099	M6pr	8	8	9	0	0	8	0	0	0	0	0	0	3	0	4	5	0	0	25	6	48	17	19	4	10	4	1	2	31	15	9	6	17	17	5	0	0	2	5	4	4	8	3	7	1	2	12	6
1100	Lrrc8a	0	0	2	0	1	2	0	0	0	0	0	0	0	0	1	2	0	0	19	16	5	6	2	0	4	3	0	0	2	6	7	4	0	2	0	0	2	0	0	2	0	4	8	11	0	1	2	0
1101	Mc5r	2	6	0	0	0	0	0	0	1	0	0	0	0	0	0	0	0	1	6	9	4	0	2	0	6	4	2	0	11	4	6	8	4	0	0	1	1	0	0	4	0	2	3	4	4	0	0	0
1102	Ppp2r1a	3	2	0	6	4	0	1	0	7	2	0	0	2	3	0	6	2	4	8	2	9	13	2	0	2	12	2	4	10	8	20	7	1	8	4	7	3	0	5	9	0	2	5	4	8	2	27	11
1103	Fance	11	4	15	23	3	4	8	0	0	1	0	3	2	4	6	9	6	2	74	16	34	29	12	3	32	16	12	5	44	20	25	33	17	34	9	2	1	2	4	6	24	17	12	17	28	6	9	5
1104	Tinf2	0	1	0	0	0	0	0	0	0	0	0	0	0	0	0	0	0	0	0	0	0	4	0	0	0	2	8	0	2	0	2	6	0	0	2	2	0	0	0	0	0	0	0	0	0	0	4	0
1105	Tssk4	0	0	0	2	0	0	0	0	0	0	0	0	0	0	0	2	0	0	6	0	2	10	0	0	6	0	4	2	0	14	0	4	0	4	0	0	0	0	0	0	0	0	0	2	0	0	0	0
1106	Hapln4	10	5	4	1	0	1	2	9	0	1	0	8	0	2	2	2	0	0	25	16	37	10	14	4	6	6	3	8	23	25	29	17	8	23	2	2	0	4	5	4	9	2	1	12	12	21	12	4
1107	Dus3l	2	0	0	2	0	3	0	0	0	0	0	0	2	0	0	1	0	0	8	5	7	10	1	2	4	0	0	0	4	6	4	13	4	6	0	0	0	0	0	4	2	0	0	14	4	4	6	4
1108	Gtpbp3	6	2	10	4	3	5	0	0	0	0	0	6	6	0	4	11	0	12	31	10	10	10	5	3	18	4	4	0	14	3	17	6	10	8	8	2	0	4	6	0	2	0	0	9	10	7	4	6
1109	Tgfbr1	0	22	23	25	4	9	1	0	2	5	2	2	3	0	4	15	0	12	54	37	44	97	23	3	43	24	37	12	37	25	59	29	25	20	4	10	18	8	8	17	25	11	24	44	30	11	25	18
1110	Homer1	36	35	43	50	11	76	21	6	14	16	24	10	9	6	28	77	33	29	288	119	179	196	56	14	85	77	93	23	191	120	178	107	91	134	47	14	46	46	27	80	63	53	88	175	83	55	103	71
1111	Rad51c	36	14	15	20	5	35	1	4	2	7	2	6	3	2	10	16	6	19	119	50	103	90	51	2	64	50	46	8	98	61	110	82	47	60	21	10	23	13	18	17	26	15	27	77	49	39	33	18
1112	Gabrb2	48	68	48	104	23	44	21	6	20	22	7	17	53	3	39	88	37	64	406	182	340	353	163	21	192	101	103	31	249	168	232	166	129	223	68	42	78	36	41	80	72	93	102	171	130	65	101	86
1113	Cav1	0	0	0	0	0	0	0	0	0	0	0	0	0	0	0	0	0	0	0	0	0	0	0	0	0	0	0	0	0	0	0	0	0	0	0	0	0	0	0	0	0	0	0	0	0	0	0	0
1114	Arpp19	10	3	8	8	0	7	7	1	7	3	0	0	13	3	3	8	2	2	47	20	52	39	9	1	24	30	11	3	31	18	27	15	18	19	15	6	7	4	11	19	22	15	22	20	7	11	18	15
1115	Bcl2l1	14	14	14	17	2	26	2	0	0	2	0	6	0	0	0	13	8	20	89	41	81	72	22	6	31	28	28	10	101	50	55	70	44	54	14	4	16	15	0	17	25	12	14	73	62	22	36	16
1116	Khsrp	6	6	6	2	2	2	0	0	0	2	1	0	2	2	2	4	2	4	66	35	30	22	6	6	11	7	6	2	43	29	19	13	13	20	4	0	0	5	0	7	4	2	14	15	2	16	2	8
1117	Dio2	0	12	0	4	3	0	1	0	3	0	0	1	2	0	0	7	2	5	12	8	14	30	10	2	11	16	6	4	10	7	4	12	13	5	5	0	1	2	0	6	3	4	5	15	15	2	10	6
1118	Ccdc124	0	0	0	4	0	0	0	0	4	0	0	0	0	0	0	4	0	0	12	2	8	15	0	0	6	1	10	0	20	12	8	8	5	18	0	2	0	4	0	10	4	0	6	14	10	0	2	0
1119	Cct4	0	1	6	10	4	2	2	0	2	2	4	0	0	0	6	5	0	7	33	16	25	39	2	1	10	8	19	3	20	28	16	11	12	20	10	0	3	8	4	6	4	4	8	21	18	12	12	6
1120	Trappc2b	0	2	0	4	0	0	0	0	0	0	0	4	0	0	0	0	0	0	1	6	2	2	0	0	2	2	0	2	3	1	2	2	4	2	0	0	4	0	0	0	0	1	0	7	4	2	2	0
1121	Cpt1c	3	4	0	2	6	0	0	0	2	0	0	0	0	0	8	2	2	6	15	4	13	11	4	4	18	4	6	2	38	21	32	19	12	9	0	2	2	4	5	12	6	0	12	6	19	6	6	5
1122	Twist2	10	10	10	23	0	3	2	0	2	0	0	7	3	2	6	23	4	10	74	28	43	47	21	3	24	41	25	4	75	46	74	50	21	41	5	6	9	10	10	12	18	9	23	50	41	19	21	23
1123	Zfp655	21	13	34	25	4	10	0	0	0	1	0	4	8	4	4	21	29	18	106	43	110	87	52	1	41	20	15	5	122	62	159	103	69	126	5	0	5	11	17	29	8	7	23	109	110	37	36	15
1124	Rhoa	8	6	11	15	2	8	2	4	0	1	2	5	7	0	4	8	6	6	43	20	56	90	23	0	28	21	25	15	56	29	55	38	33	44	11	4	9	6	10	20	17	6	17	66	58	10	14	19
1125	Zmiz1	68	64	35	80	15	58	17	6	6	7	3	6	16	6	23	89	19	63	344	163	294	307	89	23	238	163	127	32	423	276	453	296	237	383	66	24	45	55	51	106	88	85	96	405	238	92	143	91
1126	Ankrd26	26	4	18	22	12	13	0	2	0	4	8	4	0	4	5	13	14	7	90	60	85	108	20	8	71	34	41	33	89	41	72	35	28	54	6	18	10	11	15	19	14	22	11	70	29	33	28	21
1127	Aldh16a1	4	6	0	2	1	0	0	0	2	0	0	4	0	0	0	4	1	0	6	11	6	17	10	0	8	6	6	2	25	12	23	11	16	3	2	2	0	0	6	8	0	0	2	16	12	0	6	8
1128	Hnrnpa0	0	2	0	2	0	0	0	0	0	0	0	0	0	0	0	0	0	0	0	0	0	1	0	0	2	0	0	0	0	0	0	0	0	0	0	0	0	0	0	0	0	0	0	0	1	0	0	2
1129	Prrg2	3	7	4	6	0	6	0	0	2	0	0	0	0	0	1	2	2	4	18	26	18	13	10	0	26	8	5	2	17	2	17	15	2	12	0	0	4	1	2	5	2	0	4	10	6	4	0	2
1130	Hnrnph1	8	6	14	6	2	6	0	0	0	2	0	4	4	2	5	8	6	2	21	19	14	29	5	0	22	15	8	6	18	12	21	30	10	24	3	1	0	4	2	3	6	2	12	17	21	6	6	6
1131	Ift43	34	38	32	65	3	25	3	0	12	14	2	2	10	10	9	25	14	30	231	122	179	176	45	22	103	78	43	30	183	130	175	131	145	132	12	22	19	12	18	60	28	39	57	179	110	56	57	41
1132	Id3	0	0	0	0	0	1	0	0	0	0	0	0	0	0	1	0	0	0	4	6	4	14	0	2	6	0	2	0	5	0	2	6	0	4	0	0	0	3	0	2	0	0	0	9	2	0	4	0
1133	Tcap	0	0	0	0	2	2	0	0	0	0	0	0	0	0	2	0	0	0	1	5	0	1	1	0	0	2	2	0	7	6	4	2	0	0	0	0	0	0	1	0	0	0	0	2	0	0	0	0
1134	Arid1a	17	26	22	25	4	17	13	1	6	4	4	10	2	1	10	23	11	24	112	87	71	114	25	4	68	60	47	20	153	83	137	99	73	141	15	8	11	23	26	33	46	33	19	96	85	38	33	37
1135	Crlf1	2	2	6	3	0	2	2	0	0	0	0	0	0	0	0	0	0	4	21	7	14	13	6	0	6	4	8	2	17	12	10	12	7	14	1	0	0	10	4	8	5	1	6	14	4	12	0	2
1136	Ctsd	3	6	0	0	2	0	0	0	0	0	0	0	2	0	0	10	0	2	0	0	14	1	3	0	6	4	0	2	6	11	2	6	1	12	0	0	2	0	0	6	0	2	4	3	4	4	2	13
1137	Rplp1	2	0	0	0	0	0	0	0	0	0	0	0	0	0	0	2	0	6	0	0	2	10	0	0	1	0	3	0	2	0	0	0	0	3	0	0	2	0	0	0	0	0	0	0	2	0	0	0
1138	Cabs1	0	0	0	0	0	0	0	0	0	0	0	0	0	0	0	0	0	0	0	0	0	0	0	0	0	0	0	0	0	0	0	0	0	0	0	0	0	0	0	0	0	0	0	0	0	0	0	0
1139	Hmgcll1	42	26	34	65	13	33	15	11	16	8	2	12	10	4	29	70	19	26	249	156	194	228	83	22	100	95	84	44	189	119	181	84	71	114	46	27	19	50	25	49	32	40	64	161	84	60	48	61
1140	Ttc9b	0	0	0	0	0	0	0	0	0	0	0	0	0	0	0	0	0	0	0	2	0	10	0	0	0	0	2	0	6	0	0	2	0	0	0	0	2	0	0	0	0	0	2	0	0	0	0	0
1141	Phox2a	0	0	0	1	3	0	0	0	0	0	0	0	0	0	0	2	0	2	11	4	8	10	2	1	4	2	10	0	10	4	4	12	5	2	0	0	0	6	7	4	0	1	12	15	5	6	0	4
1142	Abhd8	4	0	2	4	0	1	0	0	2	1	0	0	2	0	0	0	4	4	2	8	13	18	3	2	7	10	6	1	4	10	12	2	4	8	2	0	0	2	0	0	1	2	0	1	16	10	0	0
1143	Ift22	0	2	1	2	0	5	0	3	2	0	0	2	0	0	2	0	0	5	16	9	10	14	5	0	12	16	4	0	25	8	31	9	20	20	0	0	2	2	2	6	0	7	2	16	16	6	4	7
1144	Fzd3	22	10	32	17	5	15	5	1	0	3	0	0	5	5	4	30	11	24	83	59	95	109	65	15	69	39	38	16	82	71	116	66	51	67	7	0	1	23	29	15	27	36	50	88	48	42	35	30
1145	1700008O03Rik	15	5	10	16	4	19	4	0	0	2	1	2	3	0	2	7	6	7	52	33	35	53	7	10	37	12	22	3	49	46	40	33	12	46	7	4	0	11	7	14	6	4	8	32	30	8	6	14
1146	Mid1ip1	0	0	0	0	0	0	0	0	0	0	0	0	0	0	0	2	0	2	6	4	4	12	0	4	4	7	0	0	0	6	0	2	2	2	2	0	0	0	3	2	2	4	0	4	0	0	0	2
1147	Ap2s1	9	0	3	8	0	12	0	0	2	0	0	0	0	0	0	6	2	0	25	16	27	43	19	4	14	4	12	2	29	30	53	25	21	23	6	8	0	5	2	3	16	4	6	40	18	12	16	12
1148	Fgfrl1	2	0	2	10	2	0	0	0	0	0	2	2	0	0	4	0	0	6	26	15	17	43	7	2	12	4	16	4	10	6	29	6	10	18	0	0	2	2	0	2	2	4	6	23	7	4	4	6
1149	Brme1	13	9	27	9	2	16	4	0	0	0	2	0	0	0	6	12	12	10	86	30	60	46	32	6	35	25	22	6	69	43	69	16	24	43	2	12	4	12	6	15	20	12	18	51	33	12	16	8
1150	Fhl2	37	3	32	38	14	26	29	20	18	5	4	18	23	2	21	33	5	22	131	45	96	112	49	21	47	51	41	25	89	74	93	100	34	84	70	52	75	41	39	30	68	43	60	79	64	40	111	72
1151	Emc10	0	0	0	6	2	6	0	2	0	0	0	1	0	0	0	1	0	3	17	2	12	17	4	1	4	5	7	0	6	10	6	4	2	18	4	0	4	0	0	0	6	2	0	21	6	2	2	4
1152	Clstn3	4	9	23	17	4	8	3	0	4	2	0	0	5	2	6	21	9	7	84	39	73	82	42	2	64	48	33	12	97	59	53	36	22	48	2	4	3	3	10	12	22	11	22	89	35	8	20	19
1153	Fbxw9	0	2	2	2	1	0	0	0	0	0	0	0	0	1	0	0	0	0	13	0	0	14	4	0	12	0	6	0	10	9	3	2	2	0	2	4	4	0	0	7	0	2	0	3	2	0	2	3
1154	Spib	0	0	0	2	0	6	0	0	0	0	2	0	0	0	0	6	3	0	13	2	6	5	0	0	0	0	2	0	8	2	8	6	6	4	2	6	2	1	4	4	6	0	0	16	5	0	4	0
1155	Fnbp4	10	9	12	21	9	19	11	4	10	22	10	9	15	7	20	19	3	25	98	49	74	82	27	4	33	23	30	14	65	41	97	63	32	37	16	33	33	14	19	35	45	41	41	89	47	26	66	37
1156	Cers4	11	7	15	18	8	11	20	11	13	14	2	5	25	13	16	15	6	15	69	46	69	35	11	14	33	26	22	7	42	23	28	28	17	33	41	35	21	19	15	23	56	33	52	56	25	39	47	37
1157	Scrn3	8	2	4	6	2	18	2	0	0	4	0	0	3	0	0	0	2	3	36	33	18	43	7	0	28	27	14	14	36	16	16	18	18	14	2	2	4	4	4	13	5	2	14	18	18	4	12	10
1158	Phax	3	2	0	7	1	0	0	0	0	0	0	4	2	3	7	6	2	0	43	18	20	34	5	2	11	18	4	6	26	14	45	29	17	17	7	0	5	0	4	10	6	8	12	34	16	9	9	4
1159	Tle1	15	19	24	44	15	13	13	10	33	19	7	7	25	6	12	30	30	24	201	77	102	153	42	3	94	44	36	19	83	58	73	70	77	62	66	30	70	35	35	58	47	56	62	79	46	43	82	81
1160	1700109H08Rik	4	2	2	8	0	13	0	0	0	0	0	10	2	0	2	2	0	6	20	14	15	30	13	0	19	11	8	8	18	14	15	20	8	24	2	0	6	3	4	5	6	2	4	15	14	0	9	4
1161	Relt	11	20	1	13	4	4	2	0	3	0	0	5	2	0	0	2	3	1	23	23	22	20	10	4	16	31	18	6	38	20	23	25	10	24	12	0	0	4	16	17	12	11	15	22	10	9	9	27
1162	Snrpb2	6	1	7	22	0	8	0	2	0	5	0	5	7	0	7	9	4	8	67	18	60	26	15	5	19	31	8	2	53	23	44	46	19	20	1	3	5	5	2	13	20	20	10	26	15	15	10	18
1163	Ubc	0	0	0	1	5	1	0	0	0	0	2	0	0	0	0	1	0	0	3	4	5	11	7	0	4	2	0	0	3	4	11	9	1	4	0	0	0	6	4	3	3	7	0	9	6	11	2	6
1164	Prpf31	0	0	2	5	0	0	0	0	0	0	0	0	0	0	0	0	0	0	2	0	4	1	0	0	0	0	0	0	8	6	2	0	0	2	2	0	0	0	2	0	0	4	4	0	4	0	0	0
1165	Sertad1	2	4	0	0	0	0	0	0	0	0	0	0	0	0	2	1	0	0	3	3	2	6	0	0	6	1	6	0	6	0	6	2	6	2	0	0	0	0	0	4	2	2	0	0	14	0	0	0
1166	Carhsp1	2	0	4	10	0	0	0	0	2	2	0	0	0	2	0	8	0	4	31	6	25	12	7	0	16	8	6	0	22	10	24	14	6	7	0	0	4	0	4	8	12	2	2	22	4	13	6	4
1167	Elk3	19	19	8	14	11	20	7	3	1	5	1	13	3	2	9	21	6	6	83	47	74	37	17	6	39	30	25	12	49	35	73	52	40	63	11	7	7	17	18	28	19	16	20	69	34	16	29	22
1168	Herpud2	22	9	7	10	4	10	7	0	1	0	0	0	14	0	2	12	4	8	94	35	57	70	31	4	50	22	33	11	62	31	43	57	19	40	12	2	10	1	4	21	12	13	31	51	36	16	21	24
1169	Rdh13	10	2	14	22	0	12	0	0	2	0	2	4	4	0	8	7	2	8	77	21	64	59	21	4	18	16	21	3	71	32	47	14	30	43	0	6	2	4	12	9	18	6	16	43	31	18	28	6
1170	Adam21	14	8	4	2	2	2	0	0	0	0	0	0	0	0	0	4	1	2	15	16	14	22	5	0	8	12	15	5	22	4	22	12	5	9	0	0	2	2	2	6	2	2	0	6	14	3	4	8
1171	Nutf2	25	2	4	15	5	2	5	0	0	0	0	2	0	0	6	10	2	2	27	30	27	37	10	0	16	21	4	9	41	20	33	30	18	26	14	2	1	0	6	11	6	8	2	14	16	3	19	6
1172	Fut1	0	0	0	2	0	2	4	0	0	0	0	0	6	0	0	2	0	6	5	3	2	4	0	0	2	5	0	0	7	3	8	2	2	8	1	0	1	2	4	6	3	5	0	3	2	2	2	2
1173	Arpc5	10	2	0	4	3	2	0	0	2	0	0	0	0	0	0	0	0	0	23	5	4	18	5	2	8	2	14	0	10	5	17	12	0	5	0	0	2	0	2	4	2	2	1	6	0	2	8	4
1174	Rnf151	0	1	0	0	2	2	0	0	0	0	0	0	0	0	0	0	0	0	0	0	0	0	2	0	2	2	0	0	2	0	0	4	0	2	0	0	0	0	0	0	0	3	8	3	0	0	0	0
1175	Elavl2	32	27	37	63	21	41	25	7	16	16	9	11	8	10	25	55	22	53	211	99	188	302	93	15	161	77	139	30	150	131	155	112	105	155	39	39	50	37	18	88	54	62	55	217	119	52	108	88
1176	Pou2f2	24	21	35	46	10	22	5	5	6	2	8	15	1	3	7	47	22	12	176	67	126	129	30	5	69	41	59	39	177	96	150	103	79	128	36	16	15	30	31	37	28	20	49	152	78	49	52	64
1177	Mgst1	11	10	12	11	2	3	20	4	4	6	3	0	9	0	12	4	17	3	22	7	33	37	4	2	23	20	2	11	19	16	18	24	12	17	10	3	9	23	11	9	4	20	22	32	23	8	7	17
1178	Nfib	104	97	100	146	47	87	11	8	25	23	10	40	41	13	51	103	30	90	843	454	759	766	269	75	333	279	240	111	536	344	575	324	278	394	70	65	86	82	92	134	122	109	152	428	276	118	178	186
1179	Htr3b	6	5	7	10	0	4	0	0	0	2	6	0	0	0	4	9	2	4	36	6	34	45	11	2	33	20	21	10	46	19	36	40	26	46	3	6	0	4	6	3	6	7	9	40	15	4	6	14
1180	Rab25	0	0	0	0	0	2	0	0	0	0	0	0	0	0	0	2	0	0	10	0	12	5	0	2	4	2	2	2	18	4	6	10	2	6	0	0	0	0	0	2	6	2	6	15	8	0	6	5
1181	Ubqln4	8	2	8	8	0	11	0	0	4	0	0	2	4	1	7	4	2	12	49	20	30	27	6	0	20	17	9	14	33	17	24	11	16	34	2	4	21	4	19	2	1	5	11	16	24	14	5	10
1182	Gm41414	453	267	388	533	105	282	89	58	117	119	65	130	139	72	194	495	189	330	2008	1038	1816	2349	714	161	1985	1485	982	419	1869	1152	1743	1136	870	1356	339	269	344	345	332	627	448	457	645	1743	1200	585	723	599
1183	Rps18	1	2	0	0	0	2	0	0	0	0	0	0	1	0	0	0	0	2	0	0	2	6	0	0	4	6	1	0	6	4	2	10	0	0	0	0	0	0	0	1	0	0	0	0	0	0	5	0
1184	Rpl10	1	0	2	0	0	0	0	0	0	0	0	0	0	0	0	0	0	0	2	4	0	5	0	0	0	0	0	0	0	0	4	0	0	0	0	0	0	0	0	0	0	0	2	0	2	0	0	1
1185	Rps15a	2	2	0	6	2	0	0	0	0	0	1	2	0	0	0	2	0	4	17	3	4	21	6	0	10	10	16	12	24	10	14	18	4	24	2	4	0	2	0	2	2	2	15	8	17	8	8	9
1186	Ncaph2	4	4	3	14	4	4	0	0	0	3	0	2	2	0	6	13	4	6	59	10	39	32	11	9	23	21	16	6	30	21	27	18	14	14	0	2	6	2	4	12	13	0	11	20	26	2	8	2
1187	Hipk1	14	0	14	13	2	20	0	0	5	4	1	8	4	0	6	29	4	13	77	28	39	64	8	6	35	12	18	6	60	36	48	40	27	32	3	2	12	16	0	11	10	31	21	33	34	29	21	3
1188	Gprc5b	10	4	6	8	7	5	0	2	0	6	0	2	7	0	6	13	6	5	46	21	55	50	17	0	38	24	18	10	54	27	39	50	37	25	1	4	9	4	2	12	11	8	8	43	27	13	10	7
1189	Man1a2	40	30	38	42	11	31	0	9	19	6	0	12	9	4	4	44	8	48	302	103	215	206	53	6	112	74	89	65	226	130	222	105	103	163	33	27	21	21	31	57	37	41	49	173	99	30	54	48
1190	Ceacam5	0	0	0	0	0	1	1	6	1	2	0	0	0	1	0	0	0	0	0	0	0	5	0	0	1	11	10	5	2	0	0	0	3	2	2	2	0	1	2	0	0	0	3	0	0	3	6	7
1191	Tppp2	6	11	2	12	0	3	4	2	0	2	0	4	0	6	2	11	5	7	36	12	17	34	5	2	30	18	7	3	26	6	30	6	15	24	5	0	0	4	1	16	5	4	12	36	26	11	6	0
1192	Acyp1	2	2	0	8	4	0	0	0	0	0	0	0	0	0	0	0	0	5	2	2	10	6	2	0	2	0	10	5	15	10	12	4	3	8	0	0	0	0	2	0	0	0	4	3	4	0	4	2
1193	Cldn13	0	0	0	0	0	2	0	0	0	0	0	0	0	0	0	0	0	2	0	0	0	2	0	0	2	0	0	0	2	2	0	0	2	2	0	0	0	0	0	0	6	0	0	0	0	0	2	0
1194	Cd163	9	8	11	7	3	12	7	10	7	5	1	6	8	2	12	8	3	8	56	42	42	73	21	4	20	25	15	10	17	32	33	31	28	28	9	18	12	1	6	15	30	20	12	32	25	15	44	26
1195	Hdac5	15	12	23	22	1	26	2	0	2	9	0	1	9	0	7	9	5	2	89	29	86	59	14	9	49	28	24	17	71	46	69	51	33	40	15	6	9	14	6	24	10	19	19	47	34	17	32	24
1196	Rala	16	11	8	41	8	19	11	1	3	5	2	7	7	1	9	10	8	8	108	51	87	101	45	3	54	40	41	18	62	72	41	63	38	55	8	16	16	4	5	27	22	14	31	104	58	30	63	23
1197	Clec3a	8	1	0	2	0	0	0	0	0	2	1	0	0	0	0	1	0	2	39	17	8	11	14	0	3	2	4	6	8	11	15	4	1	19	0	0	0	2	4	6	0	0	4	8	2	2	4	2
1198	Vdac3	2	9	6	8	2	2	2	0	0	4	0	2	4	0	0	2	6	8	23	21	13	29	0	0	11	15	7	8	6	19	35	20	18	32	2	0	5	6	6	4	8	16	2	35	16	2	8	4
1199	Slc1a7	22	14	8	34	5	18	3	0	0	0	0	6	0	0	12	16	6	13	63	37	58	52	13	0	38	21	30	13	81	48	82	33	60	53	4	2	3	2	20	19	18	13	22	57	66	22	51	12
1200	Vps72	6	6	6	22	1	12	0	0	0	4	1	2	0	0	6	15	4	4	80	41	59	37	21	0	16	20	15	11	51	39	67	38	33	35	6	0	4	9	3	18	11	15	42	42	40	20	18	22
1201	Gabpa	3	4	10	18	3	10	9	5	8	13	5	8	13	3	2	16	3	15	74	32	45	47	8	12	29	18	13	7	41	34	17	19	39	19	38	35	29	21	20	32	33	28	57	34	29	34	59	41
1202	Bmp7	20	16	9	39	6	24	0	2	0	2	0	6	4	0	3	12	3	23	91	30	61	99	32	6	59	45	36	14	120	76	116	109	58	81	18	4	10	8	25	31	24	27	17	105	52	35	45	29
1203	Dynll1	0	0	4	0	0	0	0	0	0	0	0	0	0	0	0	0	0	0	0	6	0	12	0	0	2	0	2	0	12	2	4	0	6	0	2	0	2	6	1	2	0	0	4	8	8	0	0	6
1204	Pdcl	5	4	3	4	17	3	12	2	7	3	4	7	9	1	10	14	1	1	11	9	13	14	10	0	14	10	4	2	15	14	12	14	13	19	16	24	25	5	7	18	7	33	15	18	6	7	28	20
1205	Tmem184b	13	10	15	15	6	14	2	0	2	1	3	1	0	2	8	20	2	19	92	39	57	75	25	7	65	49	42	16	81	56	89	48	42	63	6	6	6	16	9	34	12	6	16	83	40	31	28	12
1206	Krtap13-23	0	0	0	0	0	0	0	0	0	0	0	0	0	0	0	0	0	0	0	0	0	0	0	0	0	0	0	0	0	0	0	0	0	0	0	0	0	0	0	0	0	0	0	4	0	2	1	0
1207	Rsph14	0	8	8	8	8	10	28	10	29	4	4	18	29	4	17	26	6	3	91	44	37	38	12	4	23	22	11	6	43	52	35	29	29	52	45	51	38	18	17	41	23	45	49	40	14	37	76	46
1208	Nf2	45	43	63	62	14	24	3	4	14	20	8	2	19	4	14	39	18	51	253	141	191	193	60	15	117	53	82	21	286	132	236	206	132	190	17	19	21	41	30	49	18	23	56	166	178	54	36	56
1209	Cabp7	2	9	8	4	1	0	6	0	2	0	0	0	0	0	0	0	3	8	54	16	20	25	8	0	14	10	8	1	25	17	22	20	12	21	4	0	4	2	6	2	4	4	8	8	17	2	13	6
1210	Zmat5	18	22	11	21	4	15	0	0	5	6	2	4	14	6	6	22	19	27	104	57	61	59	36	8	41	34	26	14	87	66	77	48	36	61	20	4	8	18	8	33	17	12	10	69	59	19	24	23
1211	Ewsr1	12	10	17	27	8	16	4	0	8	2	1	8	4	2	8	52	4	20	91	40	55	87	29	2	64	51	37	16	83	58	64	72	41	55	9	16	6	12	12	17	17	24	18	108	54	31	13	19
1212	Ap1b1	35	22	23	32	8	18	2	5	16	11	2	10	19	0	16	73	20	41	148	48	150	141	57	5	55	59	50	20	167	107	196	122	71	105	14	15	26	25	21	64	33	25	79	220	125	54	40	27
1213	Derl3	0	0	4	0	0	0	0	0	0	0	0	4	0	0	2	0	0	0	16	5	2	8	0	0	2	0	4	0	10	0	4	4	10	6	0	0	0	0	2	2	0	0	4	4	0	0	2	2
1214	Gstt4	8	0	4	15	3	6	0	0	0	0	0	0	6	0	0	4	0	4	26	12	8	13	8	0	12	4	6	0	20	14	17	10	23	20	0	0	0	5	2	2	6	2	4	17	13	2	14	0
1215	Tbx1	7	7	3	4	1	0	0	0	0	0	2	0	0	0	0	1	0	21	22	10	36	16	6	1	24	24	11	1	29	25	33	16	5	14	2	2	0	5	2	0	4	4	6	36	21	10	8	8
1216	Gnat2	0	0	0	4	0	6	2	0	0	2	2	0	0	0	4	3	0	4	17	19	16	17	3	0	15	8	8	2	2	5	14	13	9	5	4	0	4	3	4	4	8	6	6	12	5	0	0	1
1217	Bcl2l13	23	19	25	46	5	33	5	15	6	5	6	3	22	2	9	41	11	23	225	100	136	156	65	18	70	69	54	24	176	116	131	90	68	99	4	9	10	27	31	37	14	28	47	149	97	37	22	23
1218	2610028H24Rik	6	0	10	0	0	0	0	0	2	6	4	0	0	0	0	10	0	3	12	15	16	18	6	0	6	6	4	0	26	7	21	10	7	10	0	0	0	2	0	0	8	0	2	20	6	2	4	4
1219	Spatc1l	0	0	0	2	0	0	0	0	0	0	0	0	0	0	0	6	0	0	11	4	2	2	8	0	4	4	4	0	0	0	2	0	0	2	0	1	0	0	0	0	0	0	0	2	0	0	2	0
1220	Dqx1	4	6	6	6	1	1	0	0	0	2	0	0	4	0	10	0	2	0	10	14	12	21	4	0	21	7	8	8	10	8	12	12	24	23	4	4	1	2	6	5	4	4	2	9	15	9	4	4
1221	Ccl8	0	1	0	0	0	0	0	0	0	0	0	0	0	0	0	0	0	0	0	0	0	6	0	0	0	0	0	0	6	6	2	0	2	1	0	1	0	0	0	0	0	0	0	0	3	0	0	0
1222	Lnpk	9	1	7	20	2	6	2	0	7	5	0	2	4	0	3	3	7	5	32	28	44	69	30	20	51	24	30	11	51	32	42	35	20	52	14	13	13	12	5	6	15	12	26	77	36	8	20	22
1223	Prr29	5	3	7	8	0	9	2	0	0	4	0	7	2	0	4	17	3	25	35	29	28	45	16	7	24	30	13	2	59	47	64	20	25	40	0	2	2	11	5	20	2	10	18	100	53	13	4	13
1224	Mymk	9	0	5	12	0	2	0	0	0	2	0	0	2	0	1	15	0	9	30	3	19	28	14	11	24	14	2	8	28	8	27	32	12	18	0	0	0	3	2	12	4	6	11	14	28	9	13	12
1225	Fam163b	8	1	21	18	0	4	1	1	0	2	0	0	3	4	0	15	7	23	33	28	38	46	17	0	27	33	26	9	60	29	65	42	42	36	12	10	6	10	8	26	12	18	11	61	26	24	7	24
1226	Trpm5	17	10	4	18	4	14	4	0	0	0	6	3	0	2	6	6	0	17	28	23	46	40	13	0	28	10	9	3	58	53	69	30	26	39	8	1	6	5	5	18	16	10	13	40	28	10	16	18
1227	Ascl2	4	4	0	0	0	1	0	0	0	0	0	0	0	0	0	0	0	0	6	6	3	1	1	0	2	0	0	0	11	2	2	0	0	0	0	0	0	0	3	0	0	2	4	6	0	0	2	0
1228	Rarres2	0	1	2	2	0	0	0	0	0	0	0	4	0	0	0	2	6	4	5	9	7	8	4	0	1	0	0	0	3	16	6	3	3	11	1	0	0	4	0	2	2	2	2	8	0	0	0	4
1229	Pttg1ip	6	8	2	5	2	3	0	0	0	5	0	0	8	0	5	15	6	3	66	18	36	52	18	6	41	13	23	4	41	18	35	31	35	41	4	0	16	4	1	7	16	8	15	32	19	11	12	6
1230	Trpm2	47	11	24	44	30	9	0	4	3	6	4	7	8	0	14	29	6	10	162	71	172	100	44	2	59	43	61	23	153	78	109	69	65	77	19	8	12	20	2	19	21	15	23	87	74	14	35	19
1231	Ube2g2	2	2	0	0	0	0	0	0	0	0	0	5	0	0	0	2	0	2	12	4	9	15	11	0	5	2	6	6	10	14	11	6	0	12	0	0	0	0	0	0	0	4	8	17	4	7	4	0
1232	Mpo	4	0	0	0	4	1	0	0	0	0	0	0	0	0	0	2	0	5	5	4	4	13	1	0	2	2	6	2	10	7	3	8	4	15	0	0	4	1	5	2	0	8	6	8	4	1	6	2
1233	Lpo	16	13	11	18	2	7	6	0	2	6	2	11	0	6	18	14	4	6	77	24	44	36	44	4	15	30	7	4	57	66	78	49	27	52	7	8	3	4	18	4	13	9	14	56	22	18	10	16
1234	Met	33	16	10	40	10	17	2	0	0	2	4	0	8	6	14	34	8	7	206	70	193	143	47	4	78	72	72	27	135	86	97	90	57	115	10	13	14	16	15	34	11	42	42	66	73	25	38	54
1235	Slc16a12	29	6	21	28	10	25	3	0	0	1	8	11	7	4	11	25	0	15	107	74	109	162	61	2	108	53	62	18	126	59	98	50	39	63	9	2	6	12	13	24	25	12	13	66	46	10	36	29
1236	Syn2	42	22	49	58	14	20	22	7	18	19	7	20	53	10	26	89	31	45	331	136	179	199	67	25	100	101	107	43	171	122	184	102	86	119	56	24	36	26	37	55	68	62	69	181	94	91	66	92
1237	Elk1	11	5	8	11	11	7	0	2	0	2	0	2	3	0	4	12	8	4	29	22	24	21	11	0	22	9	0	0	26	8	20	20	20	6	4	6	2	0	0	4	3	2	7	22	6	9	10	4
1238	Nav1	94	65	104	129	32	43	2	9	10	24	2	19	16	2	21	91	40	69	456	198	349	460	155	35	339	198	206	81	440	299	448	284	214	310	43	25	36	83	82	114	78	78	116	413	291	92	134	75
1239	Tnpo1	27	32	27	54	10	19	0	1	4	18	2	7	2	0	6	28	2	24	199	105	129	132	62	19	102	27	59	39	127	87	136	105	51	95	18	7	10	24	12	33	22	31	39	121	76	36	43	37
1240	Myod1	0	0	0	2	0	0	0	0	2	0	0	0	0	0	1	1	6	0	8	10	5	7	2	0	4	14	4	0	6	0	6	12	4	4	0	4	2	4	1	2	0	3	2	8	4	0	4	0
1241	Otog	18	29	25	55	3	29	2	0	0	4	0	5	4	1	10	30	6	23	196	83	138	132	51	3	78	53	49	17	184	94	187	124	95	127	14	6	22	32	16	50	33	24	53	126	101	34	52	30
1242	Rnmt	4	3	12	11	0	11	0	0	5	0	0	2	1	2	10	9	3	5	23	27	42	29	13	0	17	4	25	2	37	26	37	20	26	20	11	8	6	4	6	4	1	6	12	16	14	0	1	9
1243	Kcnq1	67	62	74	133	26	111	84	41	67	51	20	57	71	17	68	109	35	73	461	189	389	347	127	29	193	137	144	31	433	309	446	274	210	335	218	176	364	120	91	168	278	192	377	352	229	170	338	297
1244	Srp14	3	0	0	2	0	0	0	0	0	0	0	0	0	0	0	0	0	0	2	0	0	4	0	0	2	2	2	2	2	2	5	2	2	0	0	0	2	2	0	0	2	0	0	3	0	2	6	0
1245	-	0	0	0	0	0	0	0	0	0	0	0	0	0	0	0	0	0	0	0	0	0	0	0	0	0	0	0	0	0	0	0	0	0	0	0	0	0	0	0	0	0	0	0	0	0	0	0	0
1246	Cdk9	0	0	2	3	0	0	0	0	0	0	0	0	2	2	0	0	0	3	9	6	4	12	2	0	4	4	4	2	10	6	8	14	12	23	4	0	2	2	2	0	6	4	2	14	14	2	4	4
1247	Tor2a	0	0	0	0	0	0	0	0	0	0	0	0	0	0	0	0	0	0	0	0	0	0	0	0	0	0	0	0	0	0	0	0	0	0	0	0	0	0	0	0	0	0	0	0	0	0	0	0
1248	Fpgs	11	0	4	15	2	6	0	0	2	0	0	5	2	0	10	8	0	2	27	17	31	29	13	1	20	17	16	5	32	33	51	23	17	46	2	6	4	0	4	12	8	4	21	33	35	12	10	2
1249	Mrtfb	38	21	26	45	9	35	0	4	5	2	1	9	17	2	13	39	12	22	219	104	162	214	41	14	98	71	49	16	166	136	168	98	70	151	12	10	24	21	15	43	35	31	50	117	79	49	66	41
1250	Cbx5	15	11	16	33	4	18	5	0	2	0	1	2	3	0	0	18	7	8	113	25	49	72	29	4	50	52	28	10	98	73	89	67	61	83	5	9	13	12	17	15	16	6	16	96	55	16	48	38
1251	Odam	1	0	0	2	1	1	11	8	25	6	2	7	10	4	20	4	8	7	5	0	3	11	2	0	11	7	10	4	5	6	7	4	2	10	49	28	24	8	6	18	22	19	30	14	19	12	40	33
1252	Apobec3	5	0	5	10	4	0	0	1	0	6	0	3	0	0	2	9	2	11	25	21	43	30	20	0	132	104	10	5	30	21	56	20	36	45	14	2	7	6	19	11	10	12	19	53	33	14	12	11
1253	St6galnac1	6	2	10	6	2	4	0	0	1	0	0	1	2	0	0	6	0	3	17	2	6	4	0	0	12	6	0	0	17	8	7	20	19	20	8	0	0	2	4	4	2	2	3	19	16	6	9	4
1254	Taf7l	2	7	7	4	0	2	7	1	7	2	0	8	3	0	7	3	2	11	14	12	34	33	7	4	6	15	8	0	14	24	27	16	14	12	4	4	18	13	0	5	9	4	6	10	15	8	14	8
1255	Sardh	2	8	6	9	0	7	0	0	0	2	0	4	0	0	2	1	0	6	9	5	29	22	7	0	8	15	8	4	39	19	23	12	6	22	0	0	4	9	4	4	2	6	8	20	14	2	4	10
1256	Vav2	57	41	52	71	25	51	4	6	11	12	4	8	0	4	16	70	17	42	306	130	251	340	91	7	175	169	146	57	348	245	374	230	188	289	28	37	40	46	56	91	49	51	86	285	201	45	115	85
1257	Tex15	13	12	14	25	2	15	5	0	4	1	0	5	6	0	12	11	1	6	58	41	32	50	11	0	40	30	17	9	37	50	67	25	23	35	16	6	23	12	14	23	14	11	9	55	21	8	14	2
1258	Ppp2cb	0	5	2	20	0	4	2	0	0	1	4	0	0	0	2	7	5	4	38	19	34	22	13	1	12	19	16	11	31	28	34	32	8	35	2	4	12	5	0	5	8	4	8	32	36	13	2	6
1259	G0s2	0	0	0	0	0	0	0	0	0	0	0	0	0	0	0	0	0	0	0	0	0	0	0	0	0	0	0	0	0	0	0	0	0	0	0	0	0	0	0	0	0	0	0	0	0	0	0	0
1260	Dmap1	2	10	2	8	0	19	0	0	0	0	0	0	0	0	0	0	0	0	10	3	9	21	2	0	13	10	14	0	5	2	15	8	10	5	2	0	4	2	0	2	2	1	6	18	10	4	4	2
1261	Pla2g12b	2	4	6	18	4	7	0	0	0	4	0	4	2	0	8	8	6	14	57	37	27	23	8	8	26	7	9	2	25	31	50	19	29	12	2	2	0	6	2	8	6	4	6	29	16	8	5	2
1262	Mcu	82	40	76	119	25	91	7	3	1	30	7	17	22	16	23	58	34	60	372	253	282	391	108	22	175	127	138	45	295	210	299	239	179	244	41	27	54	28	40	79	45	70	83	237	152	93	107	64
1263	Oit3	6	3	0	9	0	2	0	0	0	2	0	2	0	0	2	2	4	2	56	2	25	29	8	0	18	8	18	2	23	15	45	16	14	28	3	2	0	0	2	6	4	6	2	26	12	2	6	6
1264	Tex11	46	43	48	60	18	51	101	23	84	24	23	25	61	25	95	77	43	48	294	133	256	267	90	13	87	61	60	24	165	129	158	110	83	156	190	159	173	72	63	86	180	145	188	221	113	107	206	217
1265	Bcr	41	37	52	54	16	33	0	2	1	6	0	4	12	8	12	39	13	44	194	70	163	186	63	13	102	101	88	31	260	162	213	190	154	214	35	21	23	39	19	63	49	50	54	209	194	51	84	48
1266	Fxyd5	0	0	0	5	0	2	0	0	0	0	0	2	0	0	2	4	0	2	12	1	5	16	14	0	18	12	6	10	21	4	16	14	6	4	0	8	4	4	8	0	0	4	2	18	11	2	4	6
1267	Kcnd1	5	5	9	18	3	17	0	0	1	0	2	0	4	1	1	3	4	3	38	28	63	55	11	3	19	12	8	4	35	29	44	33	27	41	7	2	6	0	2	9	7	8	6	19	22	6	21	16
1268	Tfcp2	24	19	12	22	12	15	4	2	2	5	0	6	2	5	16	22	4	20	115	65	108	108	47	1	66	36	57	30	108	59	101	107	73	98	10	0	12	9	17	42	21	17	37	70	58	20	28	29
1269	Pou6f2	91	58	75	103	25	80	58	17	77	41	13	46	60	38	50	89	25	50	495	257	382	526	184	35	262	207	193	103	307	198	321	189	183	295	137	120	146	72	53	123	121	135	202	295	195	69	216	228
1270	Pou6f1	18	3	10	11	5	6	0	0	0	2	0	0	4	0	4	11	2	0	62	47	44	64	19	2	40	16	20	13	61	25	74	30	32	48	2	2	2	16	4	11	10	24	25	52	29	8	16	10
1271	Ubp1	28	12	6	11	2	15	2	0	0	0	0	1	3	7	7	14	16	2	92	38	69	74	17	0	42	16	16	6	37	41	46	28	38	29	6	2	14	7	4	7	4	20	14	34	19	10	17	17
1272	Nuak2	4	6	16	14	1	8	0	0	2	0	0	4	2	4	0	7	2	0	21	20	43	26	11	4	14	13	18	12	23	29	42	24	17	34	0	2	4	2	2	12	4	5	10	18	10	8	13	8
1273	Cilk1	18	4	17	30	6	18	9	0	2	2	2	0	11	8	13	27	3	10	136	53	84	115	40	12	71	57	44	20	84	73	89	88	62	79	16	5	20	9	20	20	25	12	37	86	54	12	30	17
1274	Sdhb	8	0	2	2	0	4	0	4	1	0	0	2	2	0	5	2	0	1	8	13	26	25	4	0	15	7	8	0	25	20	19	18	10	22	4	3	2	2	2	13	9	2	11	6	29	6	6	4
1275	Cox4i2	0	0	2	8	0	0	0	0	0	0	0	0	0	0	0	0	0	0	12	6	8	20	0	0	12	6	4	2	6	9	6	8	6	14	2	0	2	2	0	4	7	3	2	0	10	0	4	4
1276	Snap47	10	10	24	12	12	17	0	0	2	4	6	10	5	4	8	16	5	16	81	39	57	74	14	6	46	32	36	16	107	55	92	97	72	86	4	3	14	15	11	10	18	12	31	66	55	12	31	12
1277	Wnt3a	27	18	29	36	5	14	6	2	7	2	0	2	18	2	12	18	7	11	118	60	74	86	35	2	49	30	28	10	111	65	131	97	69	103	5	4	11	10	9	32	22	13	32	106	80	24	26	19
1278	Kdsr	7	8	4	23	10	4	3	8	16	8	2	9	27	5	19	17	21	13	90	22	76	103	9	5	32	19	26	20	33	33	52	34	24	62	28	12	15	13	11	27	21	28	25	79	42	23	36	40
1279	Vps4b	9	6	6	12	6	9	0	1	4	0	0	3	0	0	4	2	3	4	62	67	54	63	33	4	55	31	10	14	42	28	31	22	36	46	10	2	2	8	12	10	10	12	10	36	12	15	13	12
1280	Rps25	0	1	0	0	0	0	0	0	0	0	0	0	0	0	0	0	0	0	4	0	3	0	0	1	0	0	0	2	0	0	8	2	0	4	2	0	0	2	0	0	2	0	0	4	4	4	0	0
1281	Nxf2	10	4	6	10	4	13	0	0	0	4	0	4	4	1	10	14	3	12	41	24	39	35	20	3	6	14	8	0	48	32	34	25	40	30	4	3	2	9	6	24	4	8	14	61	50	21	10	2
1282	Tafazzin	4	0	0	6	0	0	2	5	1	3	0	0	8	0	7	2	2	4	23	8	8	16	8	4	5	5	0	2	15	12	28	14	8	6	3	7	7	4	2	6	4	4	11	10	0	0	25	7
1283	Kif19a	12	5	28	25	1	9	0	1	1	15	0	4	4	2	7	37	18	35	43	37	55	100	31	0	41	35	29	14	96	21	67	41	35	47	4	7	2	28	9	34	16	21	15	146	120	30	5	15
1284	Aldh3a2	25	38	28	44	9	18	3	0	6	4	9	2	8	3	9	26	3	21	126	76	177	127	41	3	59	43	46	14	122	78	82	95	64	95	10	7	10	7	18	46	20	20	24	118	80	41	19	38
1285	Zmynd10	0	0	0	0	0	0	0	0	0	0	0	0	0	0	0	0	0	0	0	2	0	0	0	0	0	0	0	0	0	0	0	1	0	2	0	0	0	0	0	0	0	0	0	0	0	2	0	0
1286	Tmem115	0	0	0	4	0	0	0	0	0	0	0	0	0	0	0	0	0	0	3	7	6	6	4	0	2	6	4	2	8	6	10	17	10	2	0	0	0	0	0	0	2	0	4	4	1	0	2	6
1287	Hyal2	8	2	0	0	2	0	0	0	0	0	0	0	2	0	0	0	0	2	5	2	6	4	0	0	8	0	0	2	8	6	12	6	4	8	6	4	0	0	0	0	0	0	0	0	4	6	0	10
1288	Ifrd2	0	0	4	6	2	0	0	0	0	2	0	0	0	0	0	0	0	0	4	0	0	14	0	0	5	0	4	2	11	6	2	10	6	6	0	0	0	4	0	0	2	0	0	3	2	6	2	2
1289	Hyal1	0	0	0	0	0	0	0	0	0	0	0	0	0	0	0	0	0	0	0	0	0	0	0	0	0	0	0	0	0	0	0	0	0	0	0	0	0	0	0	0	0	0	0	0	0	0	0	0
1290	Tusc2	0	0	0	0	0	0	0	0	0	0	0	0	0	0	0	0	0	0	0	0	0	0	0	0	0	0	0	0	0	0	0	0	0	0	0	0	0	0	0	0	0	0	0	0	0	0	0	0
1291	Nprl2	6	0	0	2	0	0	0	0	0	0	0	0	0	0	0	4	0	0	0	0	4	4	2	0	1	0	4	0	6	8	12	2	2	4	2	0	0	0	0	0	0	0	0	4	2	0	0	4
1292	Slc38a3	12	10	26	11	2	12	0	5	2	6	0	1	10	2	0	15	8	11	51	16	33	62	15	0	18	21	10	8	64	34	53	45	16	39	7	2	7	20	22	14	15	24	17	54	70	10	11	21
1293	Cacna2d2	26	29	33	65	16	21	1	2	2	7	2	4	12	3	16	30	9	39	235	61	147	151	34	8	127	81	106	25	228	142	231	136	115	179	20	15	38	16	28	68	44	37	29	193	132	72	77	59
1294	Rassf1	0	0	2	0	0	2	0	0	0	0	0	0	0	0	1	0	0	0	10	4	2	10	2	0	0	6	4	2	0	2	8	11	10	11	0	2	0	0	0	12	6	4	0	12	3	0	0	2
1295	Epn3	8	4	12	6	2	9	0	0	0	0	0	8	2	2	0	12	5	16	57	25	34	35	11	4	4	14	18	4	28	29	24	35	15	25	2	0	0	8	6	20	9	8	2	31	20	11	16	4
1296	Rnf112	6	4	4	2	0	0	0	0	3	0	0	0	0	0	0	2	0	0	10	2	4	8	5	0	14	4	2	2	10	3	10	2	5	2	0	4	2	4	0	0	0	12	6	12	4	2	0	6
1297	Slc3a2	6	10	2	10	1	2	3	0	0	1	0	2	0	2	3	6	3	7	52	17	34	34	15	0	20	23	13	4	29	9	38	20	22	20	2	0	0	6	4	7	12	6	12	19	21	11	13	2
1298	Nxf1	5	8	13	1	3	0	2	0	0	0	2	0	7	0	8	10	7	2	33	23	58	25	23	0	24	29	14	4	57	32	31	19	12	14	3	2	6	4	3	11	6	8	14	22	25	2	2	19
1299	Stx5a	2	4	5	20	8	17	2	2	8	0	0	6	4	0	6	21	6	2	87	13	34	38	22	8	22	16	12	4	30	44	59	37	24	16	8	7	4	4	8	19	10	9	18	39	41	3	11	6
1300	Slc47a1	15	8	16	21	0	7	0	0	0	7	0	2	2	0	6	9	9	6	53	18	47	61	21	3	38	19	46	2	63	41	63	52	19	60	11	4	4	14	11	22	16	14	10	80	59	14	28	22
1301	Cimap3	0	0	4	3	0	0	0	0	0	0	0	2	0	0	0	2	0	0	5	2	9	1	2	2	2	2	4	0	11	6	2	1	0	3	0	0	0	0	0	1	0	8	0	2	6	0	0	2
1302	Tnfrsf13b	10	14	14	29	2	13	9	2	18	10	2	12	3	1	14	20	6	4	77	28	45	36	7	4	14	20	12	5	57	32	40	47	39	44	20	18	24	16	15	27	50	21	44	64	37	32	59	17
1303	Spire2	13	7	23	23	5	39	2	2	4	0	0	3	12	0	9	18	2	13	147	50	103	66	37	3	30	20	33	20	129	62	74	57	50	70	8	0	11	9	17	30	14	16	21	58	30	18	36	26
1304	Prox1	25	21	16	25	6	12	4	0	0	2	0	6	2	2	4	17	8	18	106	18	87	85	42	5	49	24	41	14	134	54	93	98	64	80	14	0	12	10	10	29	9	14	33	96	61	30	31	33
1305	Raver1	0	0	0	0	0	0	0	0	0	0	0	0	0	0	0	0	0	0	0	0	0	0	0	0	0	0	0	0	0	0	0	0	0	0	0	0	0	0	0	0	0	0	0	0	0	0	0	0
1306	Bltp2	19	10	18	20	0	15	0	2	1	4	0	9	2	0	4	14	8	11	99	27	66	51	26	10	26	33	9	11	59	31	55	44	33	46	12	9	13	7	15	19	14	24	10	88	54	30	14	17
1307	AI597479	2	4	3	6	10	7	0	0	0	0	0	0	0	0	8	2	0	6	36	26	22	27	22	0	21	20	14	1	40	18	34	21	4	18	4	4	2	2	6	8	6	4	4	16	16	6	2	12
1308	Tmem86a	0	0	0	1	0	1	0	0	0	0	0	0	0	0	0	0	0	2	10	3	2	2	2	0	0	6	0	2	6	2	11	6	0	4	0	2	0	0	0	0	2	2	0	10	4	3	0	0
1309	Optc	2	0	0	0	0	10	0	0	0	0	0	0	0	0	0	2	0	0	9	6	18	13	2	0	2	6	6	0	15	6	19	14	11	5	0	0	0	0	0	4	0	2	4	14	10	6	0	2
1310	Tex14	102	47	92	101	33	96	8	7	14	33	8	19	17	6	31	71	51	72	476	332	355	356	155	38	249	200	152	72	304	257	324	210	186	265	47	33	46	60	57	85	70	69	108	279	213	92	86	81
1311	Ifi35	9	21	5	28	7	7	6	0	0	1	1	2	0	0	0	10	4	7	36	33	47	28	13	0	11	11	6	5	87	38	71	20	43	25	0	10	5	9	2	12	15	17	13	24	21	7	11	11
1312	Rdm1	5	5	6	5	0	6	2	4	8	1	0	0	0	2	0	2	0	5	20	7	19	17	8	2	7	5	7	0	14	10	10	17	4	15	0	0	4	3	0	4	0	3	0	6	6	2	3	4
1313	Nedd8	19	10	0	14	0	16	0	0	0	6	0	0	7	0	2	10	4	2	50	34	38	37	11	0	18	4	16	6	34	30	42	19	22	25	0	0	2	5	14	9	3	2	11	22	25	21	4	10
1314	Gosr1	6	15	14	34	4	23	10	0	0	4	0	7	11	3	6	20	6	13	97	57	81	70	19	6	43	21	31	12	70	42	77	67	57	82	7	11	6	11	12	21	18	18	28	61	28	24	14	14
1315	Mrpl52	0	3	4	0	0	0	0	0	0	2	0	0	0	0	0	0	0	0	2	0	3	7	3	0	9	1	0	2	16	0	6	2	2	6	0	0	4	0	0	7	0	4	3	4	2	2	4	0
1316	Spaca7	12	7	5	12	5	5	2	0	4	0	0	4	0	0	2	3	0	10	60	12	22	33	22	2	27	9	10	2	44	34	38	30	16	51	2	2	5	12	14	15	6	9	10	56	27	13	7	5
1317	Kansl3	24	10	21	19	4	9	2	2	3	6	0	6	13	0	6	17	4	13	82	42	56	70	26	10	51	21	16	11	67	62	64	59	44	54	14	8	7	8	9	14	10	21	26	69	29	21	34	9
1318	Eya4	69	42	77	108	24	74	32	11	14	25	3	28	25	10	40	76	13	35	484	197	332	433	117	30	203	163	157	53	310	225	280	195	159	210	61	52	58	67	55	92	105	74	89	268	201	71	87	103
1319	Ebf3	22	22	28	54	9	26	11	0	5	3	2	18	7	5	15	30	18	32	167	57	143	139	39	3	125	109	59	29	131	100	160	107	77	96	53	12	35	16	24	51	41	37	40	110	112	54	48	46
1320	Uckl1os	0	0	0	0	0	0	0	0	0	0	0	0	0	0	0	0	0	0	0	0	0	0	0	0	0	0	0	0	0	0	0	0	0	0	0	0	0	0	0	0	0	0	0	0	0	0	0	0
1321	Myt1	33	11	45	65	16	24	13	9	11	20	9	23	22	6	21	53	16	28	209	91	157	170	38	21	65	63	25	18	136	95	133	96	82	117	61	50	34	54	70	101	58	45	71	174	71	84	70	61
1322	Faf1	122	73	89	182	33	90	85	23	72	56	27	43	69	25	98	131	79	77	797	409	548	573	197	23	228	177	176	85	365	240	412	251	295	316	168	97	164	78	110	142	154	160	187	347	252	163	207	220
1323	Gm266	0	0	0	0	0	0	0	0	0	0	0	0	0	0	0	0	0	0	0	0	0	0	0	0	0	0	0	0	0	0	0	0	0	0	0	0	0	0	0	0	0	0	0	0	0	0	0	0
1324	Tsacc	0	4	6	1	0	2	0	0	0	2	0	2	0	0	3	12	2	0	31	13	33	15	7	0	8	15	7	4	42	21	25	14	8	21	2	0	0	2	3	6	2	3	4	28	17	0	6	4
1325	Mettl16	27	15	14	37	3	24	0	4	0	11	1	16	4	4	16	68	10	39	227	103	170	209	74	24	108	74	62	29	113	78	133	88	59	85	10	11	11	25	15	51	26	23	44	131	90	60	46	24
1326	Dazl	4	8	20	12	8	12	2	0	0	0	0	2	0	2	2	8	2	0	54	18	29	44	14	2	20	13	16	6	30	15	47	18	18	15	2	2	4	5	0	7	2	13	4	24	8	2	9	16
1327	Apol7a	4	4	2	11	2	5	0	0	0	0	0	0	0	0	2	2	0	7	16	18	22	26	9	4	13	6	14	0	27	2	15	14	22	8	0	0	4	6	2	4	1	4	1	10	10	6	4	2
1328	Pigyl	0	0	6	0	0	0	0	0	0	0	0	0	1	0	0	3	0	2	6	2	5	4	0	0	4	2	0	4	6	2	2	4	0	5	2	0	8	2	0	0	4	2	8	2	6	5	2	0
1329	Rbm25	40	13	18	47	13	33	3	0	5	10	6	17	16	10	4	29	9	33	206	109	139	142	51	9	73	40	49	25	140	84	135	103	80	108	12	4	14	23	28	49	20	41	33	90	71	36	36	25
1330	Psen2	9	4	3	12	0	6	3	0	4	1	2	0	9	0	8	13	6	6	79	43	47	51	15	3	13	14	23	4	48	20	27	23	19	21	5	8	16	9	7	11	27	13	7	21	22	7	20	21
1331	Acaa1b	4	4	2	8	0	0	0	0	0	0	0	0	0	2	2	6	0	0	11	14	8	15	4	0	6	6	8	6	22	9	10	6	14	20	1	0	4	0	2	4	2	2	2	13	13	4	7	0
1332	Plcd1	10	19	8	13	6	5	0	2	2	0	1	2	4	0	8	6	3	10	54	37	47	34	16	7	33	20	12	9	18	37	46	51	20	33	0	0	0	2	1	16	2	4	8	37	28	12	13	6
1333	Fads1	14	5	1	8	2	5	2	0	1	2	0	0	4	0	2	15	2	4	63	23	26	43	12	1	20	7	15	4	30	14	27	21	12	29	2	0	3	3	0	4	16	0	5	20	6	2	24	1
1334	Lmbr1	78	42	57	78	7	49	2	5	18	12	0	6	22	6	34	66	27	42	385	210	283	283	87	17	165	115	104	29	278	202	221	184	162	185	34	28	27	41	48	64	62	46	70	233	122	78	64	76
1335	Tnfrsf22	0	0	0	0	0	0	0	0	0	0	0	0	0	0	0	0	0	0	0	0	0	0	0	0	0	0	0	0	0	0	0	0	0	0	0	0	0	0	0	0	0	0	0	0	0	0	0	0
1336	Cars1	31	10	14	33	6	10	2	6	0	6	4	3	0	2	0	9	17	11	123	47	83	95	49	12	55	30	46	17	128	54	125	87	47	75	17	4	4	7	14	31	19	22	18	79	65	15	26	26
1337	Phlda2	0	0	0	0	0	4	0	0	0	0	0	0	0	0	0	0	0	0	8	0	4	0	0	0	2	0	2	1	4	0	10	3	2	6	0	0	1	0	0	5	0	0	0	4	0	0	2	0
1338	Asz1	6	3	7	24	9	16	8	0	10	8	1	0	10	4	11	25	7	6	80	39	49	73	33	0	60	30	52	22	42	20	48	30	18	31	34	24	23	14	7	23	16	25	27	25	29	10	45	36
1339	Wnt2	7	15	8	15	8	7	10	3	9	6	4	13	9	5	1	16	0	16	79	19	32	37	33	3	98	85	36	8	35	39	51	35	27	32	33	24	11	13	9	25	5	29	31	33	16	25	64	43
1340	Gabra1	24	2	13	26	6	8	44	11	36	24	16	10	34	9	32	17	16	6	60	32	58	62	36	2	52	21	39	12	34	41	40	41	21	46	59	61	70	35	27	73	71	52	61	62	44	49	111	66
1341	Grid2ip	39	24	29	48	4	11	3	2	0	9	0	6	8	5	10	31	8	17	149	106	75	82	38	7	30	11	20	4	157	81	142	88	65	81	4	7	12	20	8	41	25	26	27	78	69	48	50	17
1342	Kdelr3	6	0	6	7	0	1	0	0	0	0	0	2	0	0	2	2	2	2	20	18	20	5	3	6	8	13	6	1	35	8	31	5	12	19	8	4	4	4	0	6	4	12	15	13	7	4	4	5
1343	Cfap97d1	0	5	6	1	0	0	0	0	0	0	0	0	0	0	0	0	0	0	5	0	7	5	0	0	4	1	9	0	6	2	4	0	0	6	0	6	0	0	0	2	0	0	3	6	3	0	2	0
1344	Apip	6	0	0	4	0	8	0	0	0	0	0	0	2	0	0	0	0	2	16	8	15	22	10	0	12	10	14	4	23	10	14	15	8	10	0	0	2	0	2	0	1	2	6	36	14	4	4	4
1345	Pdhx	2	5	14	19	0	1	2	0	4	1	0	1	2	2	11	9	0	13	69	47	59	68	21	0	42	45	29	18	51	44	55	52	43	61	10	5	16	8	4	22	32	5	12	48	39	10	31	25
1346	Vac14	44	16	46	58	10	31	3	10	20	11	8	6	17	4	35	46	13	42	268	172	185	181	75	17	106	102	81	25	199	125	213	151	113	202	40	30	48	35	41	26	54	50	76	175	174	80	76	111
1347	Mcoln2	10	13	12	22	2	16	8	4	4	3	0	8	0	5	4	25	12	10	91	56	41	90	35	6	59	29	38	15	83	44	83	54	32	47	26	3	21	4	18	18	17	13	32	109	53	29	31	22
1348	Slc5a1	26	14	18	38	7	19	3	0	0	10	8	1	5	4	8	19	2	13	192	92	116	125	54	4	74	29	49	28	129	116	148	65	60	100	27	2	19	16	13	16	34	13	39	122	74	22	40	28
1349	Akt1s1	1	0	2	8	0	0	0	0	0	0	0	0	0	0	0	4	0	0	4	2	4	11	0	0	2	3	1	0	6	6	6	7	3	6	2	0	0	2	0	0	2	0	0	10	6	0	0	5
1350	Tbrg1	0	2	2	4	0	0	0	0	2	0	0	0	0	0	0	5	0	2	4	6	10	18	2	0	13	14	2	4	1	8	6	5	2	4	0	0	0	2	4	2	0	4	0	10	5	0	0	6
1351	Panx3	2	6	0	4	0	0	1	0	0	2	0	0	0	0	0	0	0	0	13	6	8	20	4	0	8	8	6	0	10	8	0	14	4	2	4	2	0	0	0	6	10	4	4	2	10	4	10	2
1352	Adss1	2	10	22	11	4	4	0	4	2	0	0	2	0	0	4	3	2	4	23	19	42	45	14	2	24	18	14	2	49	37	65	21	24	35	4	5	1	4	6	8	2	12	8	51	24	14	16	22
1353	Cfap161	2	6	0	14	2	2	3	5	0	2	2	11	12	3	2	21	2	8	27	10	6	42	5	0	27	4	16	15	32	26	11	10	18	14	4	6	7	6	4	11	5	10	21	34	31	12	12	4
1354	Brf1	7	4	9	31	3	10	0	0	4	4	2	0	2	2	6	6	12	14	50	30	46	80	12	3	38	28	22	8	75	68	103	68	38	67	7	9	5	12	11	15	18	3	25	74	48	18	23	16
1355	Vipr2	2	4	12	30	9	10	11	6	13	7	1	11	9	1	22	7	16	7	45	53	72	49	24	0	41	42	34	16	42	32	83	29	34	45	42	28	21	10	14	24	39	40	53	43	30	28	53	22
1356	Odc1	0	0	0	8	0	0	0	0	0	0	0	0	0	0	0	0	0	0	8	2	10	6	4	0	4	2	3	0	10	4	8	7	6	16	0	0	1	0	0	2	3	0	4	5	10	2	2	6
1357	Thg1l	1	2	0	13	0	6	0	0	0	0	0	0	0	0	0	4	0	3	12	16	15	24	15	0	6	10	4	3	22	11	16	16	17	15	0	2	0	2	4	7	0	4	0	26	8	0	6	15
1358	Adam19	49	40	41	47	11	31	8	6	10	6	0	0	4	8	9	27	18	19	210	98	182	160	54	8	88	53	59	24	138	111	112	71	49	113	48	20	30	25	10	41	32	26	50	128	93	54	40	39
1359	Pabpc4	32	10	12	12	6	18	2	10	2	2	0	6	8	0	4	9	14	23	82	44	68	76	18	0	44	33	29	6	59	41	50	41	30	55	8	6	2	4	6	24	8	10	11	62	31	12	38	7
1360	Exoc3l2	17	2	11	14	3	5	2	0	0	7	2	4	6	0	8	17	18	24	46	12	45	57	25	3	29	15	12	2	35	20	55	36	35	43	6	6	6	25	13	15	16	14	15	68	47	29	6	3
1361	Zfp296	0	0	0	0	0	0	0	0	0	0	0	0	0	0	0	0	0	0	0	4	0	8	0	0	0	0	0	0	11	3	4	0	4	0	0	2	2	0	0	0	0	0	4	0	0	0	0	0
1362	Plin5	4	2	0	2	0	0	0	0	0	0	0	0	0	0	0	2	0	0	4	6	12	0	5	0	10	0	4	4	26	16	18	8	12	2	0	0	0	5	2	4	0	4	6	10	6	4	3	0
1363	Sugp1	24	14	12	40	12	18	7	0	0	6	4	9	4	2	3	41	20	20	151	87	85	130	61	5	78	57	38	10	140	65	128	90	43	89	3	15	12	14	15	24	20	18	50	124	81	33	30	19
1364	Dmrtc2	8	3	0	0	0	2	0	0	0	0	4	2	0	0	0	0	0	2	2	8	5	2	5	0	12	8	4	2	16	7	15	4	3	20	0	4	0	4	2	2	11	0	4	14	7	3	1	4
1365	Gm5893	16	10	5	24	2	3	0	1	3	4	0	0	0	0	5	18	10	7	47	27	32	53	12	0	34	35	13	8	56	51	85	39	20	60	2	4	4	3	0	18	6	12	19	66	24	6	18	2
1366	Dhdh	0	0	0	0	0	0	0	0	0	0	0	0	0	0	0	0	0	0	0	0	0	0	0	0	0	0	0	0	0	0	0	0	0	0	0	0	0	0	0	0	0	0	0	0	0	0	0	0
1367	Zfp790	4	0	6	12	3	4	5	0	0	1	0	0	0	0	0	12	3	8	31	15	8	13	2	1	11	13	10	0	33	27	38	25	12	40	6	0	4	2	0	6	6	7	6	20	16	10	2	10
1368	Cpb1	6	3	4	5	0	30	3	1	16	12	0	12	4	0	24	10	12	4	55	32	30	75	9	4	32	21	34	5	32	20	25	15	16	29	8	12	10	5	14	17	36	14	10	29	14	25	29	10
1369	Slc25a41	0	14	0	20	3	4	6	1	5	6	0	1	2	1	1	5	0	2	27	10	11	13	11	4	12	6	9	0	30	20	21	17	14	16	2	5	7	8	10	20	18	9	21	19	17	24	22	8
1370	Fsd1	8	2	13	4	2	4	0	0	0	0	0	3	0	0	2	3	0	6	7	12	22	11	8	3	16	2	6	2	27	12	16	11	9	31	6	2	4	0	2	8	7	7	3	16	4	0	10	10
1371	Pinlyp	2	0	0	4	0	4	0	0	0	0	0	0	0	0	0	2	0	1	3	4	4	8	1	0	4	2	13	0	3	9	5	3	6	1	0	0	0	0	1	2	1	2	3	2	6	0	2	0
1372	Fuz	0	0	0	0	0	0	0	0	0	5	0	0	0	0	0	0	4	0	0	0	2	4	0	0	5	5	2	1	6	4	6	2	0	10	0	0	0	2	0	0	2	0	0	0	8	0	0	0
1373	Sptbn4	17	26	28	67	10	23	21	15	50	23	14	14	43	17	31	63	14	26	175	87	128	133	36	10	76	70	70	28	173	108	180	113	91	118	86	62	69	45	34	61	82	60	79	148	98	65	91	57
1374	Pgam1	11	5	2	15	4	9	0	1	0	1	0	9	2	8	4	8	2	8	24	18	22	14	9	0	8	12	4	0	12	8	22	11	4	18	2	14	4	4	3	4	0	6	13	15	6	8	16	4
1375	Evi5	46	46	59	91	26	72	15	2	20	14	12	10	23	12	35	60	47	44	475	285	331	400	122	39	233	219	123	62	225	179	230	201	125	220	40	32	38	26	50	65	40	61	88	162	125	78	79	79
1376	Evi5l	0	0	0	2	0	0	0	0	0	0	0	0	0	0	0	2	0	0	0	0	0	4	0	0	45	46	1	1	0	6	1	2	4	4	0	0	0	6	0	4	2	0	0	8	6	6	6	0
1377	Snapc2	0	0	2	0	0	3	0	0	0	0	0	0	0	0	0	2	0	4	2	2	7	1	0	0	4	0	2	0	4	4	0	0	0	6	0	2	0	0	0	0	0	2	0	2	0	0	0	0
1378	Git1	0	2	0	10	2	2	2	0	2	5	4	3	3	1	3	4	2	2	36	22	40	19	14	2	17	14	10	10	10	8	20	15	5	14	9	4	7	2	0	4	8	9	2	20	11	6	8	6
1379	Gltp	8	10	6	14	4	16	4	0	4	1	0	2	2	0	6	12	4	5	60	34	72	41	24	2	33	37	6	2	50	32	34	32	43	22	4	4	8	6	10	14	8	10	11	43	44	13	17	14
1380	Bnip2	4	2	4	9	0	4	0	0	0	2	0	0	0	0	0	6	0	2	8	17	27	35	10	1	7	8	19	2	48	14	26	11	17	18	4	0	4	0	0	0	0	2	4	6	8	12	9	6
1381	Ccnt1	8	6	24	21	4	18	2	0	1	2	0	7	0	0	1	23	3	11	74	25	30	45	17	2	22	32	24	4	29	29	37	39	21	30	6	2	17	4	12	16	10	2	10	31	34	22	8	15
1382	Scarf2	5	3	1	13	0	8	0	2	1	2	0	2	4	0	0	9	0	4	35	37	34	27	2	2	18	15	16	2	26	15	17	15	5	20	2	0	6	6	6	2	2	3	30	14	12	6	12	6
1383	4930579F01Rik	16	28	25	12	16	20	8	0	4	5	0	6	2	0	11	35	16	23	144	54	99	134	30	4	82	66	46	21	94	43	81	39	44	79	18	13	12	13	5	28	41	39	31	87	64	18	12	17
1384	Brms1l	17	14	6	24	8	11	2	0	2	0	0	6	5	4	4	14	2	6	76	35	64	84	29	1	48	30	26	14	70	29	57	34	23	47	11	4	2	11	16	14	15	7	6	47	14	9	10	22
1385	Med15	59	26	27	67	16	36	4	2	3	11	8	6	22	4	18	53	36	46	222	98	183	178	66	9	139	92	65	31	233	155	237	111	123	165	33	11	21	25	33	57	43	41	62	184	153	66	33	44
1386	Dhdds	14	9	6	24	1	9	4	1	8	0	2	0	0	6	7	17	6	7	137	42	73	65	26	22	27	36	24	4	62	60	74	47	36	64	17	6	11	2	11	16	12	11	26	65	42	8	26	8
1387	Crybg2	14	15	9	15	2	21	2	0	6	2	0	2	2	0	18	20	8	3	103	66	91	63	20	2	45	26	17	6	82	32	87	36	14	55	11	11	2	10	13	17	12	13	17	56	52	17	32	6
1388	Ubxn11	5	7	20	8	3	16	5	6	0	4	0	0	6	8	12	16	8	5	105	48	60	40	20	8	34	18	20	21	58	39	34	42	33	44	10	9	12	10	6	17	16	7	14	42	37	18	17	12
1389	Mogat1	5	4	2	13	2	7	0	2	2	2	0	0	2	0	2	0	1	7	63	49	51	60	13	2	17	22	20	8	24	19	37	13	3	22	2	0	6	8	0	8	3	2	5	39	42	10	6	10
1390	Tex22	4	10	9	20	8	8	4	1	0	3	7	2	1	0	2	13	9	4	40	23	55	38	32	3	28	12	14	2	45	15	68	44	32	45	6	0	0	4	4	17	4	12	13	69	35	13	10	2
1391	Wnt8a	0	0	0	0	2	0	0	2	0	1	2	0	0	0	6	0	0	0	10	17	6	8	1	3	1	12	2	0	9	2	12	12	6	16	4	3	2	0	0	0	2	0	0	5	0	2	0	4
1392	Tjap1	6	4	8	15	2	3	0	0	0	0	0	0	2	2	4	7	2	13	40	19	37	37	3	0	24	19	14	6	42	25	36	25	18	23	8	9	6	6	4	10	10	5	21	26	33	4	17	8
1393	Ehf	7	8	9	17	18	13	0	0	0	0	7	4	1	6	6	4	4	13	61	34	72	103	25	8	43	30	27	8	63	39	52	42	25	34	8	5	8	15	9	15	25	9	28	44	22	9	10	14
1394	Nanog	5	6	5	7	0	2	0	0	0	0	2	0	5	2	4	5	0	0	32	43	46	21	13	4	18	6	8	4	33	7	34	20	22	22	1	0	2	2	2	3	3	2	6	16	8	7	12	2
1395	Rpl15	0	4	0	3	4	0	0	0	0	0	0	0	0	0	0	2	0	0	16	5	7	2	3	0	7	2	2	0	18	9	0	11	12	12	0	2	0	4	0	0	0	2	0	1	2	2	1	1
1396	Tmem167	16	2	5	5	0	19	16	1	17	1	3	7	12	6	29	15	13	5	70	72	71	78	59	2	60	20	35	34	60	37	54	38	25	34	28	18	22	3	18	30	32	14	14	44	22	25	26	23
1397	Steap4	6	6	0	17	2	0	12	1	9	8	1	11	5	1	10	8	0	4	10	4	10	20	4	4	24	20	10	5	26	16	17	12	13	4	15	35	18	3	22	12	21	21	31	26	30	12	28	38
1398	Mplkip	6	0	0	0	0	0	0	0	0	0	0	0	0	0	0	0	2	0	3	0	7	6	2	2	0	4	2	0	14	6	6	1	6	0	2	0	0	0	0	0	4	2	2	10	2	0	2	0
1399	Kif11	35	20	35	47	14	39	7	0	3	12	0	4	6	4	15	30	22	7	220	130	156	126	51	15	79	51	41	21	117	88	159	80	89	86	10	12	15	22	20	49	13	22	30	85	54	15	33	20
1400	Rpa3	0	2	0	0	0	0	0	0	0	0	0	0	0	0	0	0	0	0	7	2	4	0	2	0	4	2	0	0	5	0	2	6	0	0	4	0	2	0	0	4	0	0	0	4	8	0	0	4
1401	Mlkl	10	12	10	9	7	31	6	2	1	0	0	2	5	0	1	16	6	27	72	44	90	46	21	9	20	27	22	2	61	35	43	34	34	36	6	14	2	9	8	20	14	12	8	33	33	16	7	6
1402	Phox2b	3	1	1	3	0	0	0	0	0	2	0	0	2	0	1	2	0	2	3	0	5	4	3	0	6	4	10	2	9	1	9	5	0	8	0	0	1	6	0	0	0	0	4	12	4	6	7	0
1403	Tnpo3	35	39	31	45	27	40	3	1	4	13	4	18	14	7	9	44	12	17	231	97	122	142	62	13	76	55	30	21	107	82	109	93	57	88	23	4	7	14	29	47	31	16	41	104	92	32	19	30
1404	Ttll5	94	48	84	139	17	110	18	9	16	33	16	12	49	10	47	95	34	44	541	244	392	443	150	24	241	180	109	65	398	233	355	247	210	303	68	48	66	71	51	104	102	104	112	366	229	81	135	104
1405	Zfp715	6	8	11	11	0	3	0	0	0	0	0	0	0	2	0	4	0	0	72	48	32	55	17	3	16	31	46	11	24	23	41	22	20	12	3	4	6	4	6	7	8	8	8	35	18	16	10	4
1406	Retn	2	0	6	2	0	4	0	0	0	0	0	0	0	0	0	0	3	0	4	3	7	2	0	0	2	8	2	0	0	0	6	5	4	6	0	0	0	2	4	0	0	2	2	2	2	0	3	0
1407	Acp4	0	0	0	0	0	0	0	0	0	0	0	0	0	0	0	0	0	0	0	0	0	0	0	0	0	0	0	0	0	0	0	0	0	0	0	0	0	0	0	0	0	0	0	0	0	0	0	0
1408	Cdh23	149	95	111	209	36	147	16	20	15	48	23	48	29	17	47	176	68	128	744	341	559	684	213	36	394	382	207	91	813	556	779	641	363	585	87	70	84	168	122	195	155	139	220	764	473	172	221	217
1409	Rps5	0	0	0	0	0	0	0	0	0	0	0	0	0	0	0	0	0	0	0	10	0	2	0	0	0	0	2	0	2	6	4	4	2	2	0	0	0	0	0	2	1	2	0	2	0	0	0	0
1410	Podnl1	2	3	0	5	0	4	0	0	0	0	0	0	2	2	0	6	0	2	11	12	18	4	0	0	9	6	8	0	27	6	11	9	6	10	0	0	6	2	0	4	3	4	0	16	11	0	6	8
1411	Adgrl1	15	3	9	33	7	7	3	0	4	14	2	19	12	0	2	10	3	16	79	47	56	77	15	2	66	47	33	29	71	72	62	36	46	61	9	2	13	13	6	21	3	18	15	71	50	13	14	20
1412	Amotl1	39	15	38	47	7	26	40	15	35	16	4	11	26	7	17	51	10	46	174	86	220	181	63	11	108	96	56	28	167	133	137	160	97	137	67	45	38	36	44	85	70	62	63	171	135	66	83	102
1413	2200002J24Rik	0	0	0	1	0	0	0	0	0	0	0	0	0	0	0	2	0	0	0	0	0	6	3	0	4	0	1	0	0	0	2	0	0	2	0	0	0	0	0	0	2	0	0	0	0	0	0	0
1414	Etv5	19	33	25	59	17	34	13	5	2	4	4	0	10	6	21	45	5	28	205	78	117	114	40	14	55	67	50	26	130	74	131	99	66	113	16	18	34	18	45	43	24	48	53	96	66	35	32	30
1415	Tmem190	0	0	0	0	0	0	0	0	0	0	0	0	0	0	0	2	0	0	0	0	8	6	0	0	2	2	2	2	0	4	2	0	0	8	0	0	0	0	0	0	0	2	0	0	0	0	0	0
1416	Gfod2	11	7	10	14	3	19	0	0	0	0	2	6	2	0	10	6	9	6	85	59	72	78	59	9	56	35	40	18	51	32	61	42	26	54	6	11	6	6	10	29	10	17	18	47	43	13	24	17
1417	Enkd1	2	4	0	0	0	2	0	0	0	0	0	0	0	0	0	2	0	0	8	8	6	14	4	0	13	3	0	0	8	17	14	2	11	7	0	0	0	0	0	0	4	5	0	8	0	2	0	0
1418	4933405L10Rik	0	0	0	0	0	0	0	0	0	0	0	0	0	0	0	0	0	0	0	6	0	0	4	0	0	2	4	0	4	2	2	0	0	0	0	0	0	2	0	0	0	0	2	4	0	0	0	0
1419	Atp6v0d1	20	25	22	34	20	17	0	0	8	4	3	12	5	2	5	35	10	20	96	58	126	95	26	5	60	61	30	9	176	81	155	87	85	71	20	15	29	36	17	51	27	12	37	161	92	36	65	63
1420	Ptprs	36	30	40	43	13	50	2	0	0	8	0	20	2	2	4	54	21	40	211	96	178	176	53	4	53	55	38	15	190	145	241	121	118	153	28	17	20	25	22	71	60	37	27	181	182	42	70	36
1421	Slc41a1	3	8	0	15	0	10	2	0	0	0	1	8	2	2	0	6	0	4	27	14	23	38	10	0	6	19	2	3	28	17	30	32	13	30	13	2	4	13	2	9	8	12	12	6	23	14	5	8
1422	Fer1l4	28	20	35	36	8	8	2	2	0	10	2	4	0	2	12	13	12	26	169	64	122	92	32	7	63	47	31	14	129	80	138	63	56	73	8	8	14	13	10	21	15	10	22	51	40	17	48	25
1423	Siglecl2	6	7	10	19	2	16	15	11	12	11	10	13	1	6	10	17	8	10	45	24	40	36	11	4	16	14	10	9	26	23	27	26	12	20	55	20	44	18	10	11	46	25	26	55	14	28	39	49
1424	Iglon5	6	2	16	17	5	20	19	4	5	6	3	6	9	8	12	20	10	20	54	20	20	40	23	0	25	16	16	11	33	27	19	30	14	31	23	8	14	6	25	15	9	14	41	41	22	16	14	21
1425	Igf2bp1	33	33	19	57	14	49	0	4	6	10	1	3	6	1	17	31	17	20	237	93	175	144	60	4	74	54	52	33	161	87	174	122	73	92	17	12	9	26	10	30	28	19	39	98	104	30	38	33
1426	B4galnt2	26	33	19	52	12	41	2	4	0	5	2	11	11	4	17	29	8	27	206	107	113	70	58	2	79	72	41	16	208	132	222	112	98	193	23	13	21	30	32	48	20	17	41	149	128	40	90	56
1427	Zbtb47	0	4	0	0	0	2	0	0	0	1	0	0	0	4	0	4	0	4	18	4	9	12	6	0	2	7	6	4	20	10	16	10	6	10	9	8	0	10	4	1	0	6	4	10	8	6	12	10
1428	Nelfb	6	1	6	4	0	2	0	0	0	2	0	0	0	0	2	0	1	2	21	10	12	11	5	0	19	4	10	6	24	16	17	17	18	14	2	0	6	6	2	10	2	3	0	32	11	2	6	0
1429	Card14	2	17	6	24	6	16	12	2	4	2	0	2	10	2	8	6	4	12	79	22	51	50	20	0	43	17	17	12	118	69	88	75	35	56	14	6	20	10	15	21	8	13	3	59	40	25	34	16
1430	Tmem175	4	10	6	3	4	17	2	0	4	0	0	1	0	0	0	2	2	2	23	6	8	18	3	0	6	4	4	4	10	2	10	6	14	14	0	2	0	4	8	4	2	0	3	8	10	3	2	2
1431	Bcas1	32	7	47	45	9	30	0	0	0	6	1	7	4	6	7	40	7	21	204	95	141	110	33	16	55	47	30	9	149	96	175	120	69	117	14	12	7	16	24	31	44	27	44	119	49	46	40	23
1432	Tango2	18	15	2	19	5	9	0	2	1	0	2	4	0	2	6	18	0	10	49	22	44	57	33	1	65	15	34	5	106	76	88	96	67	105	10	8	20	11	10	38	13	19	19	74	69	27	23	15
1433	-	0	0	0	0	0	0	0	0	0	14	0	0	1	0	0	0	0	2	2	0	0	0	0	0	4	0	0	0	5	6	6	3	2	1	0	0	0	0	8	2	0	0	2	6	1	0	0	0
1434	Aldh1a2	55	26	25	49	10	30	2	6	6	10	4	8	18	8	12	19	12	36	249	158	144	152	32	13	82	58	58	22	175	108	182	89	102	131	15	8	12	16	19	50	44	18	40	125	95	33	39	35
1435	Ndufs2	5	1	1	7	0	4	0	0	1	1	0	0	0	0	0	2	0	2	7	4	11	11	16	0	12	10	11	2	25	23	29	13	21	20	0	0	0	4	6	2	9	8	8	25	12	4	4	17
1436	Snx31	21	16	11	19	3	20	8	2	8	7	2	11	17	2	12	8	8	12	89	66	53	64	30	0	75	33	37	14	81	35	62	64	43	49	22	10	24	12	25	22	21	29	24	49	56	24	50	25
1437	Atraid	2	3	0	7	0	4	0	0	0	0	0	0	0	2	0	0	2	0	55	14	20	23	0	1	13	12	5	3	10	3	4	9	0	5	0	2	2	1	0	2	14	2	10	12	4	0	5	4
1438	Cad	46	22	39	43	7	43	4	5	5	7	4	6	12	6	15	28	8	18	138	59	173	82	32	3	45	39	8	13	120	60	136	97	57	87	19	15	10	21	26	24	29	16	38	80	61	33	24	33
1439	Lypd8	0	0	6	9	1	2	0	0	0	0	0	0	2	0	8	6	0	2	18	21	22	9	7	0	18	8	7	0	16	15	11	9	11	11	5	2	0	25	5	4	0	4	6	26	14	4	8	8
1440	Sh3bp5l	0	0	8	0	2	6	0	0	2	1	0	0	0	0	4	7	3	2	40	20	24	31	3	0	15	10	10	2	39	32	22	26	18	25	2	0	18	5	2	6	9	10	3	25	23	6	9	12
1441	1810065E05Rik	0	0	0	0	0	1	0	0	0	0	0	0	0	0	0	3	6	2	4	2	17	6	0	0	6	4	10	2	20	4	10	4	3	6	0	0	0	0	0	4	0	0	0	12	12	4	4	2
1442	Atad1	54	25	42	56	15	48	3	4	6	10	2	4	37	6	15	25	33	34	255	158	182	177	80	21	110	78	70	20	124	83	173	129	68	72	25	22	19	22	22	42	50	29	65	122	80	46	52	30
1443	Pten	21	19	31	33	14	23	10	3	11	12	8	9	32	6	5	39	10	23	252	147	136	192	62	14	59	58	47	18	145	87	141	112	51	69	12	19	28	18	15	30	27	38	45	112	61	18	43	37
1444	4933402N03Rik	0	0	0	0	0	0	0	0	0	0	0	0	0	0	0	0	0	0	0	0	0	0	0	0	0	0	0	0	0	0	0	0	0	0	0	0	0	0	0	0	0	0	0	0	0	0	0	0
1445	Pea15a	0	2	2	4	0	4	0	0	0	0	4	2	0	0	2	2	0	2	28	5	14	7	9	0	8	6	10	8	21	13	10	9	8	11	1	0	0	1	2	4	0	3	0	14	4	6	0	3
1446	Timm23	10	5	8	2	0	4	0	6	4	1	0	0	2	3	9	8	2	4	74	27	42	42	11	1	16	24	12	8	47	28	38	23	10	11	1	0	2	6	3	10	2	8	10	18	24	7	16	12
1447	Tnfaip8l2	4	2	1	0	0	1	2	0	0	0	0	0	0	0	0	0	0	1	17	2	6	12	1	2	2	4	5	0	6	4	15	0	6	8	0	0	2	0	0	0	2	0	0	5	0	3	0	2
1448	Trnt1	1	8	6	9	0	2	0	3	0	0	0	0	4	0	1	0	0	2	22	11	9	8	2	1	20	4	4	0	18	13	22	6	9	5	12	1	0	2	2	0	3	10	6	10	10	6	5	4
1449	Ly6g6e	0	0	0	0	0	0	0	0	0	0	0	0	0	0	0	0	0	0	0	0	0	0	0	0	4	0	0	0	0	0	0	0	0	0	0	0	0	0	0	0	0	0	0	1	0	0	4	0
1450	Ehmt2	19	8	8	11	2	8	0	0	2	2	0	0	1	0	2	14	0	2	82	15	35	33	10	3	21	18	16	9	55	33	51	24	20	53	6	2	2	10	0	15	16	4	9	70	35	12	6	16
1451	Elof1	0	2	2	0	0	0	0	0	0	0	2	0	0	0	0	10	1	0	7	12	2	9	1	1	6	5	4	4	13	6	6	6	0	2	2	0	0	4	2	2	0	0	4	6	4	2	0	0
1452	Med16	7	3	6	17	2	0	0	0	0	0	1	2	0	0	0	7	2	11	32	10	16	23	4	0	14	10	6	10	54	33	46	31	18	55	4	0	4	2	10	20	11	15	10	62	34	14	13	10
1453	St3gal1	21	11	42	28	7	33	24	7	14	3	2	3	16	9	21	24	12	20	134	58	97	111	55	8	108	75	39	29	119	59	118	80	58	87	76	41	56	27	24	51	45	50	76	133	62	32	92	60
1454	Tmem259	2	5	0	5	0	5	0	0	0	0	0	0	0	0	0	6	0	4	21	8	14	12	9	1	7	0	8	2	16	4	29	12	4	0	2	0	0	0	0	13	8	2	2	24	12	6	3	4
1455	Rnf170	0	0	0	0	0	0	0	0	0	0	0	0	0	0	0	0	0	0	0	0	0	1	0	0	0	0	0	0	0	0	0	0	0	0	0	0	0	0	0	0	0	0	0	0	0	0	0	0
1456	Clip3	16	14	6	15	2	7	2	0	0	4	1	2	2	0	0	9	2	4	89	53	95	59	43	5	27	42	18	12	45	28	39	23	27	23	1	6	6	6	13	17	8	16	2	41	25	8	18	8
1457	-	5	3	4	2	0	4	2	0	0	0	0	2	0	0	2	2	2	0	22	7	9	11	0	0	11	2	16	8	14	6	11	10	17	14	0	2	0	2	3	2	4	0	12	11	10	0	8	0
1458	Myl2	0	2	0	2	0	0	0	0	0	0	0	0	0	4	0	0	0	0	2	0	4	6	5	0	5	7	2	0	2	0	12	1	0	10	2	0	0	0	2	6	2	2	2	5	12	0	8	3
1459	Dedd	0	0	3	1	2	0	0	0	0	0	0	0	7	0	0	3	0	2	8	2	0	2	4	1	4	2	7	4	14	10	7	16	2	2	2	0	0	2	0	0	4	2	1	8	2	4	1	4
1460	Mcemp1	0	0	2	0	0	4	0	0	0	0	0	0	0	0	0	0	0	0	2	0	12	7	2	0	2	6	9	2	10	2	4	14	8	4	0	0	0	0	0	1	0	0	0	12	0	0	0	0
1461	Nit1	0	0	2	0	0	0	0	0	0	0	0	0	0	0	0	1	0	0	4	6	2	10	5	0	4	6	6	0	7	4	5	0	0	4	4	0	0	2	0	2	0	0	0	4	0	2	0	0
1462	Pax5	56	38	49	87	20	28	11	9	14	10	0	11	24	3	29	56	14	25	202	123	195	231	76	2	129	115	82	40	264	242	270	257	128	197	42	35	28	38	26	95	71	65	69	196	166	87	96	52
1463	Prdm15	10	3	10	23	3	4	3	0	5	8	0	3	14	2	1	3	8	19	52	39	73	110	22	3	54	40	34	12	77	48	55	31	40	63	10	6	33	8	14	13	16	19	20	79	64	17	26	30
1464	Rnf168	17	8	11	30	9	18	6	0	9	4	0	0	5	4	4	17	3	3	91	35	64	62	19	12	28	25	23	0	70	39	69	28	34	45	19	4	10	16	17	20	12	15	29	61	42	32	32	7
1465	Dynlt2b	4	0	2	2	2	7	1	0	0	0	0	2	0	0	0	0	0	2	14	9	4	11	3	8	10	6	8	2	12	11	14	10	7	2	4	4	0	2	1	0	3	0	2	6	0	4	2	6
1466	Chp1	15	12	12	20	2	2	3	0	0	1	0	1	2	0	7	15	10	10	105	68	76	74	30	4	62	27	12	9	49	45	46	32	43	43	6	9	5	11	2	20	15	14	6	52	31	16	11	12
1467	Sval2	0	2	0	8	0	4	0	0	2	8	0	2	0	2	0	2	0	0	12	0	2	12	0	0	2	6	4	1	4	0	2	1	2	6	0	2	0	2	2	0	8	4	4	4	0	0	0	0
1468	Trpv4	14	8	16	29	5	5	0	0	0	5	0	5	3	0	2	13	0	26	72	34	76	63	10	7	31	16	23	8	76	62	96	57	33	59	4	15	3	16	12	10	24	18	17	73	40	27	28	16
1469	Klhl3	78	74	69	93	21	75	10	9	14	23	4	5	33	8	30	80	42	51	379	220	290	388	84	27	122	112	84	64	305	186	282	217	183	216	44	18	54	49	35	78	71	60	96	237	184	67	94	70
1470	Tvp23b	4	11	24	11	2	4	0	0	0	2	0	2	5	1	2	4	3	13	100	33	59	85	21	13	31	15	20	22	31	30	53	33	10	32	6	12	8	9	9	11	6	23	16	49	14	20	12	13
1471	Dnajc7	23	6	9	8	9	7	0	0	0	0	0	0	6	0	4	19	6	10	90	31	35	59	18	0	31	23	12	5	51	40	43	32	24	29	8	2	9	2	20	18	8	18	11	46	26	16	11	5
1472	Zfp385c	30	25	39	72	13	33	6	3	6	5	2	11	7	9	6	31	8	24	133	84	136	131	44	19	60	70	43	25	133	111	151	106	72	106	16	24	13	32	20	44	24	36	54	155	82	55	37	38
1473	Cacybp	1	0	2	6	0	0	0	0	0	0	0	0	0	0	0	0	0	0	17	6	7	24	4	0	8	10	10	5	14	11	9	11	2	4	0	0	9	0	2	2	2	2	4	10	8	8	2	7
1474	Cluap1	8	18	16	34	6	39	4	4	12	11	3	9	11	3	11	20	11	9	90	77	66	85	27	0	55	20	26	4	46	30	49	48	28	41	15	36	14	19	9	19	19	35	46	40	30	31	37	31
1475	Zswim7	2	2	8	6	0	2	0	0	0	2	0	2	0	0	0	2	0	0	52	14	23	52	6	0	18	5	7	2	16	10	7	14	12	15	0	0	0	2	2	6	0	2	2	20	12	4	0	3
1476	Pigl	22	9	23	29	8	31	0	0	8	5	3	2	5	1	16	10	14	20	132	105	115	163	33	3	46	58	41	13	112	25	75	29	40	31	2	6	6	16	8	14	13	10	26	52	40	13	12	8
1477	Ndufa2	2	2	0	0	2	0	0	0	0	0	0	0	0	0	0	2	0	0	4	0	4	2	0	1	0	0	0	0	0	4	0	1	0	0	0	0	0	0	0	2	0	0	0	6	4	0	0	0
1478	Pam16	0	0	0	0	0	0	0	0	0	0	0	0	0	0	0	0	0	0	0	0	0	0	0	0	0	0	0	0	1	0	0	0	0	0	0	0	0	0	0	0	0	0	0	0	0	0	0	0
1479	Glis2	6	8	4	10	2	8	0	0	2	2	0	2	6	4	2	2	0	4	56	27	52	31	14	0	28	27	19	4	37	28	34	36	28	39	4	2	4	8	2	6	4	11	21	34	23	8	21	6
1480	Cox6c	24	10	2	8	0	6	2	0	0	10	0	5	4	0	8	41	3	31	36	36	19	125	38	3	81	47	25	12	31	16	17	4	5	18	0	0	0	6	13	10	12	4	22	114	78	10	4	3
1481	Bicc1	74	45	73	101	24	49	52	12	54	26	10	8	50	11	42	102	44	48	406	198	347	303	111	30	211	162	141	46	305	233	291	178	166	203	108	81	131	61	53	123	134	110	121	275	179	130	192	170
1482	Ube2z	10	8	12	16	4	3	0	4	0	0	6	7	0	0	2	20	4	2	36	18	13	29	19	5	13	24	7	6	37	39	36	33	31	30	12	4	2	2	4	7	11	14	13	37	24	26	11	14
1483	Gip	1	0	0	6	4	2	0	0	0	0	0	0	2	0	0	3	2	0	15	0	7	16	9	0	4	6	5	0	4	3	13	12	8	4	4	0	2	4	0	1	6	4	4	15	2	9	6	3
1484	Tmem87b	21	25	24	33	6	16	2	2	2	4	0	12	6	8	9	37	1	32	150	65	116	115	34	0	67	46	49	10	71	61	97	60	36	56	6	2	8	9	8	24	20	12	18	67	52	15	28	23
1485	Anapc1	16	14	13	38	7	15	2	0	3	2	2	0	4	5	4	16	4	12	88	64	125	126	27	7	63	52	46	14	110	79	78	84	47	69	10	18	18	14	21	20	26	16	15	85	47	20	27	23
1486	Mertk	25	23	39	99	7	17	0	1	4	11	2	13	11	5	10	37	19	19	202	115	183	204	76	11	107	67	82	22	169	106	178	110	96	109	13	33	20	28	28	45	39	42	62	136	87	36	41	68
1487	Tsg101	8	12	4	16	2	7	12	0	3	0	0	2	4	2	0	10	4	8	60	26	50	57	16	13	39	35	28	18	55	25	64	43	41	44	4	4	8	2	6	23	16	7	19	48	32	19	10	8
1488	Hps5	27	7	8	33	2	11	0	6	0	10	2	2	4	3	11	45	2	34	57	33	64	93	29	22	40	65	43	24	93	63	77	71	52	87	8	4	14	36	26	28	12	18	32	83	50	13	24	15
1489	Map3k4	17	18	13	28	6	30	4	2	3	11	6	6	6	4	12	21	10	18	121	59	128	117	50	6	94	46	63	16	153	92	112	61	95	90	16	22	27	20	8	22	19	35	54	98	106	36	36	30
1490	Piezo1	16	11	64	51	14	30	11	1	7	13	0	8	6	8	11	38	13	19	175	103	172	150	47	10	110	78	34	13	194	95	155	117	115	144	29	20	21	33	27	52	15	49	42	185	136	50	40	54
1491	Blk	1	10	2	30	6	6	0	2	0	4	4	2	10	2	0	36	6	16	105	58	78	85	28	0	46	37	32	8	65	68	75	71	27	43	16	14	8	1	5	13	11	16	13	66	42	14	28	24
1492	Rnf166	5	5	13	12	7	3	0	0	6	2	0	4	0	0	0	2	10	5	40	29	38	26	8	0	9	8	10	2	55	19	25	33	22	28	3	0	2	8	0	6	4	8	2	24	12	6	12	1
1493	Ankrd28	56	38	59	78	25	30	2	2	6	13	0	2	15	4	17	63	22	36	329	126	269	245	123	20	146	125	109	23	252	205	279	171	124	200	33	26	28	41	46	58	42	35	102	204	125	82	65	48
1494	Ankrd52	2	0	0	11	0	12	1	0	0	4	4	6	6	0	14	4	0	6	21	18	14	21	13	8	23	22	6	0	33	15	14	15	21	22	1	1	3	13	0	10	5	11	6	13	10	6	9	9
1495	Pkd2l2	27	38	7	20	9	15	0	3	2	4	0	2	8	0	12	33	16	12	134	65	115	102	47	8	59	28	30	20	89	56	99	79	60	75	18	7	17	11	15	22	17	21	29	88	41	29	32	26
1496	Srp19	0	2	2	4	0	1	0	2	0	0	0	0	0	0	2	2	0	4	7	5	20	8	2	0	1	14	2	2	8	6	12	6	12	4	2	0	2	0	0	0	2	2	0	6	2	0	0	2
1497	Tmbim7	11	4	0	5	0	2	1	0	4	2	0	0	0	0	0	8	4	1	5	14	25	39	7	9	29	12	14	2	20	8	28	22	8	14	8	0	0	4	0	9	3	2	5	20	8	6	9	7
1498	Clec4f	10	0	4	2	0	4	0	4	0	4	0	0	0	0	0	4	0	1	6	6	11	9	6	0	14	2	8	4	18	16	20	12	8	5	4	4	0	0	0	8	3	0	4	8	22	4	10	2
1499	Klra17	15	6	5	12	1	7	4	0	2	2	0	1	0	0	7	4	0	2	45	31	65	58	11	9	23	10	26	8	21	22	12	12	10	14	6	4	4	5	3	2	4	5	10	26	23	11	21	13
1500	Wdfy2	64	52	68	91	21	44	7	11	11	4	4	15	28	14	19	83	21	59	320	143	295	264	126	30	230	138	133	49	230	200	256	162	218	256	34	42	66	48	50	105	66	77	93	295	249	72	111	95
1501	Rbsn	16	9	3	13	4	14	2	0	0	6	0	2	4	0	7	20	4	3	79	22	83	104	12	1	49	57	44	6	61	40	37	41	23	49	2	9	2	6	10	8	20	2	10	62	46	10	12	16
1502	Mrps25	4	0	1	10	0	0	1	0	0	0	0	1	0	0	0	4	0	0	6	7	4	17	2	0	31	6	5	6	14	8	13	12	1	9	2	0	0	4	2	2	2	2	5	25	7	3	5	12
1503	Dguok	25	12	13	27	8	6	2	4	0	4	2	3	9	2	4	19	2	13	94	44	56	47	28	0	39	33	10	2	48	61	60	40	38	53	9	6	6	4	29	20	9	8	32	80	35	26	24	14
1504	Camta1	356	207	272	396	110	269	8	9	30	62	25	73	106	33	82	294	94	237	1687	786	1192	1350	497	84	861	645	563	261	1561	1037	1628	1276	747	1272	216	124	190	271	212	455	350	331	389	1417	975	362	570	402
1505	Csf1	6	2	10	11	1	12	0	0	2	0	0	0	0	0	2	21	6	19	46	21	26	49	15	4	15	35	13	11	27	21	40	16	13	33	6	0	2	8	4	11	4	0	2	60	31	12	8	14
1506	Strip1	10	6	6	7	1	13	0	0	0	0	0	0	0	2	0	0	0	8	28	16	38	28	8	6	9	23	30	7	24	16	18	35	24	34	2	2	0	8	1	0	3	2	4	19	23	3	14	6
1507	Kif1a	40	24	57	42	10	49	11	2	10	9	3	31	27	12	48	75	23	62	229	123	195	323	94	14	186	137	110	33	240	167	243	169	112	229	36	33	15	44	45	83	70	41	100	228	193	66	80	87
1508	Alx3	2	8	2	5	0	3	0	2	0	0	4	0	0	0	2	0	0	0	12	6	25	24	3	0	17	6	9	2	37	11	22	15	6	18	0	1	1	0	0	2	7	3	2	16	14	8	2	14
1509	Slc25a11	2	0	2	1	0	0	0	0	0	0	0	0	0	0	0	0	0	0	1	4	15	4	2	2	2	2	0	0	10	6	9	4	6	6	0	0	0	2	0	4	0	0	0	4	4	0	0	4
1510	Chrne	2	5	0	7	0	3	0	0	0	0	1	0	2	4	0	4	0	2	15	6	14	14	10	1	3	6	4	2	18	7	20	6	8	17	0	0	0	2	0	6	0	0	8	29	15	0	2	0
1511	Cmc2	10	9	25	18	7	14	2	0	1	3	0	4	4	0	7	16	10	4	134	49	72	49	18	1	54	35	21	8	73	68	81	68	37	50	6	4	5	3	7	15	13	12	19	34	35	33	27	18
1512	Chfr	9	2	6	8	0	0	2	0	0	3	0	0	10	2	4	28	5	8	38	26	36	45	5	6	20	11	10	7	35	32	40	19	19	25	6	4	2	2	6	13	6	12	5	24	14	5	8	1
1513	Ceacam16	2	0	0	0	0	2	0	0	0	0	0	0	0	0	0	0	0	1	5	4	2	8	2	0	2	8	0	0	8	8	4	13	0	2	2	0	0	0	2	2	4	2	0	10	1	0	2	2
1514	Hoxa2	0	0	0	0	0	2	2	0	0	0	0	0	0	0	2	2	0	0	0	0	2	0	2	0	0	0	0	0	0	4	0	0	0	0	0	0	0	0	0	0	0	0	1	3	0	0	0	0
1515	Adam28	8	4	0	26	8	44	71	35	104	38	5	35	69	14	71	59	21	35	65	47	64	77	28	0	53	26	31	14	52	26	52	47	39	66	178	113	141	41	29	93	113	127	176	104	60	95	201	165
1516	Ankrd53	6	0	0	0	0	0	0	0	2	0	0	0	0	0	0	2	0	0	0	5	9	4	1	0	6	2	4	2	9	6	4	10	6	8	0	0	3	1	0	1	0	0	6	18	10	2	2	0
1517	Tex261	0	2	4	2	0	0	0	0	0	0	0	0	0	0	0	0	0	0	4	0	4	7	0	0	4	6	2	0	13	4	4	16	10	13	2	0	0	10	2	2	0	0	8	8	4	4	0	0
1518	Fam120b	9	5	6	10	0	2	0	2	4	4	2	2	3	0	0	2	2	1	30	19	37	41	11	0	31	13	12	16	44	20	44	15	15	23	4	6	0	11	7	6	5	0	9	25	4	10	2	2
1519	Tbp	10	4	6	13	3	3	0	0	1	4	0	1	11	0	4	14	4	8	69	23	45	41	21	1	22	12	8	8	32	27	22	24	20	37	0	12	6	2	4	6	9	5	7	24	30	10	4	6
1520	Psmb1	8	13	10	20	10	16	0	2	0	6	1	0	2	0	6	6	2	13	121	80	98	61	34	2	30	25	13	10	59	47	31	30	28	24	2	4	2	4	7	17	0	12	11	35	33	24	28	6
1521	Pdcd2	0	0	0	0	0	0	0	0	0	0	0	0	0	0	0	0	0	0	0	0	0	0	0	0	0	0	0	0	0	0	0	0	0	0	0	0	0	0	0	0	0	0	0	0	0	0	0	0
1522	Dll1	7	0	2	4	4	6	0	0	0	2	3	3	0	4	7	0	6	17	63	35	36	27	7	0	36	4	4	0	46	21	32	16	21	26	4	2	6	10	11	13	2	13	2	13	3	16	9	4
1523	Nol3	4	2	2	8	0	2	2	0	0	0	0	0	0	0	0	2	0	4	12	6	18	8	11	0	7	7	0	0	11	9	16	6	1	14	2	2	2	1	2	3	0	6	0	2	6	2	4	2
1524	Fhod1	1	2	19	7	2	2	0	0	0	0	2	2	0	0	9	12	1	4	52	58	39	30	13	5	15	17	7	4	40	34	15	22	14	29	2	6	2	6	13	20	6	24	11	41	22	7	8	5
1525	Plekhg4	5	4	0	9	0	4	0	0	0	0	0	2	3	0	0	4	9	0	29	6	30	16	0	1	7	8	8	1	8	24	14	10	3	24	0	0	2	2	2	0	3	2	6	11	10	0	8	0
1526	Slc9a5	5	15	13	17	2	13	0	0	0	0	1	2	9	2	9	7	2	11	82	44	39	33	30	10	18	16	20	5	40	27	56	55	9	41	12	6	0	7	2	11	17	8	14	58	9	5	21	14
1527	Elmo3	0	4	6	3	0	0	0	0	2	8	0	2	0	0	0	8	0	0	12	8	11	20	2	6	6	2	6	2	20	7	13	2	2	10	2	6	0	0	2	0	8	0	2	8	12	3	4	0
1528	Stc1	0	0	0	0	0	1	0	0	0	0	0	0	0	0	0	0	0	0	1	0	0	0	0	0	0	0	0	0	2	0	0	2	0	0	0	0	1	0	0	0	0	0	0	0	0	0	0	0
1529	Matcap1	4	1	1	11	3	0	0	6	0	2	2	0	2	0	2	2	2	6	44	18	22	20	3	1	12	4	0	0	39	4	11	14	7	24	0	2	4	2	6	11	10	8	5	4	14	2	6	0
1530	Tppp3	0	0	2	4	0	2	0	0	0	0	0	0	0	0	0	3	0	0	14	4	4	6	4	0	0	0	2	0	6	2	4	4	6	4	0	0	0	2	2	4	4	0	0	8	4	6	2	0
1531	Msh3	42	8	44	75	7	36	41	9	37	17	8	12	28	17	33	51	21	46	235	110	183	218	80	5	168	99	111	56	177	158	252	150	112	146	77	45	72	53	61	70	74	106	122	177	109	78	152	129
1532	Adamts13	6	11	12	26	7	10	2	2	10	11	2	2	3	1	11	22	25	12	98	72	62	64	14	7	36	39	28	13	83	35	73	61	37	62	18	20	29	22	6	11	19	14	19	66	46	39	33	42
1533	Tmem208	0	0	2	2	0	2	0	0	0	0	0	0	0	0	0	0	0	0	6	0	0	2	4	0	2	6	0	0	4	12	3	2	4	12	0	0	0	0	0	0	0	3	0	9	6	3	2	0
1534	E2f4	14	7	3	8	3	13	3	0	10	9	0	0	0	0	10	9	5	4	25	21	13	19	13	0	26	5	11	0	45	25	27	18	7	22	4	0	4	6	2	6	4	8	10	18	13	25	6	4
1535	Surf4	2	6	4	17	2	3	0	0	0	0	0	0	0	4	0	8	0	1	25	19	19	22	8	0	27	9	21	0	18	18	39	22	10	21	6	0	6	6	6	0	0	3	5	15	14	0	4	10
1536	Surf2	0	0	0	4	0	0	0	0	0	0	0	0	0	0	0	0	0	0	0	0	4	6	4	0	0	2	2	0	0	4	0	6	0	4	0	0	0	0	0	0	0	0	0	0	3	0	0	0
1537	Dnajb9	0	0	0	2	0	0	2	2	7	1	2	2	1	1	0	0	2	5	7	0	3	14	0	0	3	2	0	2	6	0	0	7	0	1	16	13	9	2	2	2	8	3	1	8	2	0	13	4
1538	Naf1	11	20	5	15	2	2	17	4	17	2	6	4	7	5	12	14	5	16	34	38	15	38	12	0	28	11	20	6	18	21	29	16	15	6	24	21	1	9	2	17	20	21	28	39	25	16	27	19
1539	Yes1	16	9	23	17	13	21	1	2	2	4	0	5	3	0	17	35	21	10	161	82	94	136	30	14	70	57	54	6	121	57	81	72	56	92	18	12	4	13	9	25	32	28	18	92	33	19	37	31
1540	Ppp1cb	20	24	23	28	7	13	8	2	9	4	3	11	8	4	12	23	3	10	142	106	89	92	55	5	35	58	22	12	63	38	96	55	25	57	10	16	12	23	31	34	14	17	16	76	39	22	39	11
1541	Gorasp2	2	4	1	18	3	9	4	2	0	0	3	0	0	2	6	9	7	6	54	34	44	100	23	5	30	31	30	2	31	43	55	38	18	35	12	8	10	11	14	18	6	8	14	21	22	13	10	8
1542	Tsen15	2	1	13	8	0	7	4	2	12	7	0	10	5	3	1	6	6	4	34	26	36	23	19	2	38	25	16	6	39	22	39	18	14	16	13	6	15	2	5	10	10	18	16	20	16	2	17	15
1543	Oc90	6	7	4	7	3	6	16	6	7	3	2	0	10	6	14	17	5	5	52	20	30	47	9	2	27	16	23	7	31	24	34	22	26	28	34	17	10	5	13	26	12	14	27	36	26	22	21	21
1544	Efr3a	16	9	24	17	25	18	37	13	81	22	7	4	52	18	42	50	21	36	132	52	86	117	48	10	70	35	36	23	105	64	98	101	80	67	135	80	91	33	33	75	66	78	122	144	91	58	159	117
1545	Trappc2l	0	0	0	2	2	3	0	0	0	0	0	0	0	0	4	3	2	1	6	2	8	12	3	2	2	0	2	0	12	17	12	0	6	9	0	3	4	2	2	4	6	2	4	7	2	0	2	6
1546	Acsf3	33	17	21	13	0	20	6	0	4	15	2	1	4	2	6	15	1	20	76	40	90	108	32	13	48	40	17	13	92	89	73	62	67	63	14	0	18	12	9	31	12	30	17	92	62	16	27	11
1547	Ddx19a	14	4	10	26	4	8	2	2	2	1	0	0	4	0	4	18	10	8	64	21	41	26	6	0	35	11	25	8	93	36	52	65	33	49	12	2	12	13	4	29	25	12	18	55	39	14	10	17
1548	Galns	25	14	20	45	6	32	6	2	1	5	8	6	4	0	4	18	15	9	93	59	114	98	35	0	41	43	21	15	130	50	72	58	50	91	4	10	14	11	10	14	14	17	23	60	38	21	28	28
1549	Gata2	7	15	23	23	7	14	0	2	0	6	0	4	10	0	0	7	4	4	82	34	44	39	16	0	22	21	13	0	47	56	34	45	35	33	9	1	4	1	3	9	3	10	18	13	28	16	25	10
1550	C8g	0	6	3	2	0	2	0	1	0	2	0	0	0	0	2	1	0	4	16	10	17	17	6	0	11	2	8	0	2	8	12	3	6	2	0	2	1	7	2	0	4	4	0	5	4	4	5	3
1551	Entpd2	0	0	0	6	0	0	0	0	0	0	0	2	0	0	0	0	0	7	2	1	2	8	0	0	8	5	2	0	7	2	8	12	4	20	0	0	1	2	0	4	4	4	0	4	8	0	0	0
1552	Rabl6	14	6	4	23	1	9	4	0	2	0	0	13	6	0	2	12	3	0	53	20	40	55	9	0	24	21	15	12	57	39	65	30	32	48	0	6	0	2	6	7	17	8	14	47	42	21	14	12
1553	Ptgds	0	5	4	0	2	2	1	0	4	0	4	0	4	0	0	0	0	0	5	2	9	12	2	0	0	0	6	2	11	4	8	0	4	4	0	2	0	0	0	4	2	0	8	9	6	0	2	2
1554	Edf1	5	4	11	8	8	5	0	0	3	0	0	6	6	1	2	20	6	2	9	6	12	42	6	2	10	12	18	2	16	23	28	16	19	14	2	0	2	6	8	14	8	4	6	51	35	10	2	0
1555	Clic3	0	0	0	0	0	0	0	0	0	0	0	0	0	0	0	0	0	0	0	0	0	0	0	0	0	0	0	0	0	0	0	0	0	0	0	0	0	0	0	0	0	0	0	0	0	0	0	0
1556	Npdc1	2	4	5	14	4	0	0	0	0	0	0	0	0	0	2	2	4	4	9	4	11	12	0	0	14	5	4	2	12	11	23	10	4	24	0	0	0	5	6	12	2	4	6	24	9	2	4	2
1557	Fbxw5	0	0	2	2	0	0	0	0	0	0	0	0	0	0	0	4	0	0	7	11	4	4	0	0	0	2	0	0	6	2	8	8	2	3	0	0	0	2	0	4	0	2	4	6	7	0	0	3
1558	Slc25a13	70	38	89	85	12	60	12	12	1	16	0	12	13	10	28	79	13	50	419	148	266	332	103	25	151	104	129	58	291	202	320	199	140	173	31	23	19	34	22	78	58	54	56	238	130	46	71	69
1559	Ube2i	0	7	0	11	0	8	0	0	0	0	0	1	6	0	0	1	2	6	18	8	13	6	7	2	8	6	8	0	40	21	26	23	12	30	2	2	1	2	0	11	3	2	2	31	17	9	6	7
1560	Tsr3	0	0	0	0	0	0	0	0	0	0	0	0	0	0	0	0	0	0	12	1	2	4	0	0	2	0	4	0	2	0	4	0	0	4	0	0	4	0	0	0	0	0	3	4	0	0	0	0
1561	Unkl	43	28	34	81	13	25	14	23	13	22	9	21	29	8	16	71	19	52	136	67	107	86	34	0	73	34	11	12	323	207	233	199	208	255	84	73	95	50	60	112	72	74	73	237	200	118	165	82
1562	Lrrk1	46	46	51	85	37	58	2	7	4	14	4	12	15	4	11	57	14	59	288	135	206	287	87	13	130	93	112	42	267	244	309	237	138	210	17	14	8	19	43	70	69	42	70	259	136	45	94	94
1563	Aldh1a3	9	4	4	19	2	11	0	0	0	4	0	6	6	4	7	14	6	7	65	57	80	51	8	0	47	36	25	12	55	47	41	48	41	62	5	17	20	13	4	17	10	9	15	39	55	6	19	11
1564	Actn1	39	25	39	56	7	34	2	4	0	6	3	9	13	4	25	43	11	38	208	97	149	154	59	15	115	70	73	29	149	130	211	131	108	150	19	29	9	17	25	65	23	44	34	147	96	38	74	53
1565	Sirt2	9	4	17	14	0	11	0	0	0	1	0	1	2	0	6	7	6	6	34	13	36	28	8	2	27	16	4	5	35	40	34	25	28	38	7	2	13	3	4	14	14	6	7	39	25	16	5	7
1566	Hnrnpl	3	0	7	12	0	4	0	4	0	0	6	0	0	0	1	6	5	3	53	15	37	28	6	0	8	9	5	4	34	37	37	17	22	37	6	3	8	4	2	2	3	0	4	14	13	4	4	7
1567	Nolc1	0	5	4	1	0	3	0	0	0	6	0	0	1	1	2	0	4	0	69	16	29	12	4	0	14	11	6	2	32	11	21	8	13	12	6	0	5	2	4	6	1	0	4	24	16	6	10	10
1568	Casd1	4	2	5	19	0	14	0	2	2	0	2	4	8	0	10	12	2	2	51	34	56	64	22	4	32	27	32	10	29	27	42	24	20	22	8	3	13	12	4	14	7	10	14	31	27	12	10	17
1569	Cnksr3	8	24	25	47	11	14	22	6	29	20	1	17	17	12	27	37	15	26	169	92	132	156	43	14	85	51	54	30	146	79	114	119	53	91	47	24	31	31	23	33	29	63	83	113	117	39	44	63
1570	Mtmr1	3	6	10	13	1	6	10	5	15	1	0	2	1	13	10	16	13	9	44	10	13	49	14	6	16	7	10	4	43	20	41	17	20	12	15	6	13	0	3	9	20	14	14	33	12	19	30	14
1571	Hmgb3	0	3	2	1	2	2	3	0	2	8	0	1	1	0	5	4	3	2	4	17	2	0	1	0	6	0	2	0	9	2	2	2	10	4	17	8	2	0	4	7	3	5	5	1	4	8	5	13
1572	Map2	63	36	48	65	17	69	29	7	35	16	0	25	23	13	27	93	32	58	256	172	291	360	108	24	396	228	166	57	264	124	222	160	116	208	47	33	59	38	40	95	86	80	74	251	160	100	103	80
1573	Cyp2j9	2	4	6	3	0	4	4	5	12	1	1	0	8	4	7	11	8	11	46	19	31	39	29	0	19	18	19	9	29	16	17	27	14	6	16	11	15	6	6	6	26	19	16	42	27	9	12	22
1574	Nipsnap3a	15	4	2	6	0	0	8	1	2	0	0	0	2	0	2	5	12	8	27	10	24	41	14	1	6	6	0	8	31	7	18	8	14	16	3	0	2	2	3	0	4	1	12	6	10	6	2	2
1575	Abca1	46	19	19	52	17	38	14	0	5	10	2	7	20	1	8	29	13	17	191	115	196	197	55	6	111	93	110	34	170	126	163	81	57	173	28	17	28	23	21	46	36	52	51	108	107	43	70	37
1576	Nipsnap3b	6	4	1	0	0	0	0	0	0	0	0	0	0	0	2	0	2	0	9	0	0	5	3	0	13	1	4	6	8	8	11	6	2	11	0	0	0	0	6	1	0	0	0	3	0	2	5	6
1577	Lage3	4	0	0	8	0	0	0	0	0	0	0	0	0	0	2	0	0	0	4	6	2	0	0	0	0	0	4	0	0	1	1	1	0	2	0	2	0	0	0	0	2	0	6	6	2	0	6	0
1578	Gm44504	0	0	0	2	0	0	0	0	2	0	0	0	0	0	0	0	0	2	4	2	8	8	0	0	2	0	2	0	7	4	4	8	6	5	2	0	0	0	0	2	4	4	0	4	2	0	0	3
1579	Gdi1	0	0	3	0	0	0	0	0	0	0	0	2	2	0	0	2	0	0	12	1	4	16	0	0	2	2	2	0	10	4	6	0	2	7	0	0	2	0	0	0	2	4	0	8	2	0	0	0
1580	Sash1	51	29	47	94	22	37	32	19	13	25	13	36	26	10	40	59	45	30	342	148	219	300	93	14	128	123	116	54	277	190	252	211	151	153	55	49	66	37	44	67	109	80	100	241	183	91	94	110
1581	Gadd45b	6	0	2	2	0	0	0	0	0	0	0	0	0	0	0	0	0	0	4	0	10	0	0	1	4	3	2	0	0	0	4	2	0	6	0	0	0	0	1	8	0	4	0	7	7	0	2	2
1582	Slamf6	9	6	5	10	0	7	0	0	1	0	0	4	1	0	5	5	2	0	22	20	28	41	10	12	26	15	17	10	35	15	24	26	20	36	1	2	4	5	0	6	12	8	18	22	12	5	16	5
1583	Slamf1	14	4	7	8	0	6	3	0	2	0	1	3	0	1	2	12	4	6	31	41	52	45	8	0	20	12	14	7	41	37	29	29	12	26	4	0	0	3	6	6	4	0	2	22	18	11	9	16
1584	Zdhhc12	2	0	0	0	3	2	0	0	0	0	0	0	0	0	0	2	0	0	23	3	7	11	2	0	14	6	10	4	10	13	12	11	0	10	0	1	0	4	4	0	0	0	4	8	16	0	4	4
1585	Endog	0	0	0	0	0	0	0	0	0	0	0	0	0	0	0	2	0	0	0	0	0	0	0	0	0	0	4	0	0	0	0	4	0	0	0	0	0	0	2	0	0	0	0	0	0	2	0	2
1586	Cybb	15	10	9	37	2	8	24	3	10	7	4	12	24	13	11	19	8	11	81	34	61	79	30	6	26	21	14	5	57	33	43	29	14	57	20	24	20	17	10	30	17	14	33	77	39	36	37	26
1587	Golga7	2	0	8	6	0	2	0	0	0	0	0	0	6	0	2	4	0	6	36	12	14	32	11	1	9	8	4	4	16	16	16	19	12	14	2	0	4	4	2	6	6	4	13	7	9	4	16	0
1588	Xk	21	11	20	20	6	14	11	9	16	10	11	1	12	8	16	3	7	18	36	36	38	56	33	18	12	11	12	11	41	27	36	49	31	47	30	22	20	10	17	19	14	28	32	46	21	17	41	49
1589	Pcolce2	44	23	38	49	3	20	6	12	7	6	8	6	15	10	12	35	13	22	127	72	98	136	48	7	58	68	43	11	122	68	133	100	71	92	18	9	24	30	26	42	43	40	33	108	68	44	31	45
1590	Cd48	17	8	14	34	4	15	23	7	14	9	10	4	32	1	17	23	24	27	51	39	50	72	28	11	39	32	12	7	69	48	65	37	37	56	43	59	54	32	21	24	37	26	24	65	38	39	86	32
1591	Clpx	20	14	27	13	3	8	2	2	0	5	0	2	0	0	7	12	6	6	121	53	81	67	41	9	49	24	39	1	54	34	59	50	39	45	8	2	8	4	12	21	19	15	9	36	39	25	8	13
1592	Trabd	2	4	1	4	0	2	0	0	0	0	0	0	0	4	2	0	2	0	17	8	19	3	3	0	4	10	2	1	8	8	17	13	2	14	2	0	1	2	8	2	6	1	8	4	12	4	8	2
1593	Mov10l1	42	27	53	56	4	13	6	0	5	12	0	8	10	5	23	23	11	26	213	127	181	184	51	6	94	67	53	17	173	149	179	122	86	118	21	12	25	20	37	42	47	38	49	193	77	28	61	50
1594	Dennd6b	7	0	6	6	2	2	0	0	0	0	0	2	2	2	2	21	0	6	29	5	18	30	4	0	14	16	4	1	27	20	40	23	16	15	0	0	4	6	7	13	8	6	6	32	18	4	14	1
1595	Cd83	2	0	10	8	0	2	0	2	0	4	0	0	8	0	0	5	0	0	25	8	12	24	21	0	18	18	18	6	22	14	33	16	3	24	0	0	6	0	0	3	6	6	10	16	4	10	2	1
1596	Cltrn	19	15	15	16	13	26	17	0	17	14	8	5	42	10	13	29	29	18	145	56	95	90	48	8	26	16	6	9	124	58	67	66	49	70	34	25	34	33	12	33	28	36	53	98	60	43	61	70
1597	Ace2	34	15	34	21	0	22	2	2	2	5	0	7	5	2	17	21	2	11	174	102	112	114	48	11	41	29	30	4	109	47	99	85	39	81	15	10	8	13	21	33	14	10	37	60	66	37	38	21
1598	Gzmb	2	2	2	0	0	0	0	0	0	0	0	0	0	0	0	0	0	13	12	2	6	6	1	0	0	0	4	0	0	7	4	5	0	10	2	0	0	0	0	2	0	0	4	6	8	0	6	2
1599	Gzmf	1	1	2	2	1	2	8	1	2	5	9	0	6	7	5	1	2	0	10	2	4	2	0	0	11	2	4	2	4	4	1	11	7	0	1	4	5	2	3	4	22	4	6	6	2	4	3	6
1600	Gzmn	6	6	2	6	0	2	0	0	0	2	0	0	0	0	0	0	0	0	2	5	8	15	0	1	6	12	4	2	10	2	8	2	2	4	0	0	2	0	2	2	2	2	0	0	0	2	4	6
1601	C4a	2	4	15	2	0	1	0	0	0	4	2	6	10	4	3	6	0	4	59	34	62	41	13	2	20	24	5	2	42	23	29	31	35	26	6	10	4	0	10	11	4	2	23	33	25	13	4	21
1602	Ager	0	0	0	2	0	0	0	0	0	0	3	0	0	0	1	2	0	0	5	0	2	2	0	0	4	0	2	0	5	5	10	2	2	3	0	0	4	0	0	0	8	0	2	0	5	0	0	0
1603	Atf6b	6	0	4	2	2	14	0	0	0	0	2	0	2	2	2	7	0	0	20	11	10	16	6	0	5	0	10	0	14	29	14	7	10	15	4	4	3	0	1	7	6	4	1	12	2	0	2	0
1604	Egfl8	2	0	0	0	0	0	0	0	0	0	0	0	0	0	0	0	0	0	0	0	0	0	0	0	6	0	0	0	0	0	2	2	2	0	0	0	0	2	0	0	0	0	0	0	0	0	0	0
1605	Notch4	3	9	3	12	0	2	0	0	0	0	0	0	3	4	4	4	0	8	25	24	39	17	10	0	26	8	16	4	58	27	36	16	11	49	5	2	3	2	7	9	10	0	13	26	26	5	7	22
1606	Ppt2	0	0	0	1	0	0	0	0	0	0	0	0	0	0	0	0	0	0	0	0	0	0	0	0	0	0	0	0	0	0	0	0	0	0	0	0	0	0	0	0	0	0	0	0	0	0	0	0
1607	Prrt1	4	0	6	5	0	0	0	0	0	0	0	0	0	0	0	2	0	2	6	2	12	9	6	0	1	2	0	0	2	4	4	5	2	2	0	0	0	1	0	4	0	0	4	3	0	0	2	0
1608	Rnf5	2	0	4	0	0	0	0	0	0	0	0	0	0	0	0	0	0	0	4	0	1	0	0	0	1	2	4	0	3	0	2	4	0	2	0	0	0	0	0	0	10	0	0	6	0	0	1	0
1609	Fam163a	25	23	27	73	16	37	11	4	14	14	3	16	15	2	14	30	16	29	289	129	186	195	70	8	90	108	63	37	139	110	183	83	67	125	44	16	29	14	39	58	15	48	48	148	70	29	77	40
1610	Cacfd1	0	5	2	10	2	2	0	0	0	0	0	3	0	0	0	4	0	6	16	8	14	0	3	0	13	8	10	5	14	9	18	23	9	14	0	8	6	6	4	2	5	3	6	27	10	8	2	6
1611	Hivep2	50	33	67	76	23	31	39	5	26	12	8	14	52	8	18	55	17	40	299	159	265	356	140	14	197	172	171	69	282	168	240	189	134	193	86	63	73	46	32	109	58	73	113	236	140	84	112	124
1612	2310057J18Rik	3	4	8	0	0	1	0	0	0	1	2	2	5	0	1	0	0	2	27	6	10	10	4	0	8	5	4	5	25	11	4	6	8	2	4	0	0	3	4	0	2	2	6	12	5	4	4	3
1613	Arnt	43	24	41	50	10	45	1	4	0	23	2	11	5	10	18	40	18	36	299	155	211	162	65	17	89	70	30	22	168	85	165	88	110	120	17	10	10	24	34	62	31	43	67	132	110	33	56	26
1614	Itga2	25	15	12	56	13	44	0	1	10	12	2	2	1	0	7	20	10	10	199	88	171	176	46	23	82	61	51	11	129	89	128	86	77	83	26	9	11	18	18	25	19	28	49	91	60	37	37	34
1615	Mocs2	2	2	4	0	0	4	0	0	0	0	0	4	2	0	6	8	0	1	32	8	16	14	4	0	6	6	4	6	18	15	16	6	9	14	4	2	4	6	0	11	0	2	2	20	12	6	11	8
1616	Nat9	0	0	0	0	2	2	0	0	0	0	0	0	0	0	0	4	0	0	3	8	4	6	0	2	6	10	0	2	8	6	8	8	2	14	2	0	2	4	2	0	0	0	4	2	2	2	8	6
1617	Lpl	10	1	2	15	14	0	9	6	2	0	0	2	8	5	2	11	5	16	30	28	11	39	5	8	15	16	16	10	30	16	37	12	14	18	5	14	8	14	3	14	11	12	11	21	16	10	18	16
1618	Atp6v0e	17	22	24	31	10	28	4	4	4	3	0	4	0	4	0	16	6	10	153	74	105	78	18	2	49	38	43	4	123	78	113	54	50	74	6	4	6	12	4	22	16	13	36	83	43	21	17	23
1619	Nkx2-5	0	0	0	0	4	8	0	0	0	2	0	0	0	0	0	4	0	2	2	4	4	2	0	6	10	5	0	0	21	10	6	12	8	14	8	4	4	2	0	4	0	13	4	12	2	4	2	4
1620	Zfp318	16	20	19	24	2	8	6	5	17	4	0	12	6	6	11	19	5	20	145	52	46	90	32	6	32	50	29	10	110	42	78	76	43	79	17	4	9	24	14	31	12	17	17	89	68	19	29	25
1621	Ttbk1	31	7	10	25	6	24	12	0	9	3	0	9	16	5	9	25	9	10	106	61	87	77	17	1	72	47	48	17	92	83	112	49	37	78	4	12	5	23	17	26	19	23	22	71	41	15	29	35
1622	Srf	3	10	13	5	0	6	0	2	0	0	0	0	0	0	2	6	2	4	31	24	44	10	8	0	11	8	8	5	22	12	25	10	8	18	4	0	2	0	6	4	2	8	2	13	13	11	3	8
1623	Gata3	0	14	3	6	0	14	0	0	0	0	2	2	6	0	0	2	2	7	83	37	32	46	12	4	31	16	15	8	57	32	52	27	25	35	0	2	2	2	2	6	13	2	15	21	17	7	12	22
1624	Gata5	4	0	4	3	0	1	2	2	0	1	0	2	10	0	4	0	2	1	30	8	14	16	9	5	10	3	8	5	24	24	24	19	16	19	4	2	4	4	4	2	12	4	8	16	14	9	6	10
1625	Lama5	29	6	5	18	6	12	0	0	2	0	6	0	2	0	2	22	4	11	47	25	41	67	26	2	28	40	36	0	83	62	73	41	38	55	0	10	10	4	14	21	18	22	12	62	72	13	10	25
1626	Steap1	3	0	4	0	0	0	1	0	0	2	0	0	0	4	1	5	0	2	16	1	21	10	2	0	6	4	8	0	7	10	14	2	4	3	2	1	0	5	1	7	4	0	6	4	6	2	7	1
1627	Steap2	11	6	3	5	5	2	0	0	8	2	0	0	2	2	2	5	2	4	31	28	52	40	11	0	41	11	28	10	13	19	23	14	17	27	0	2	6	8	8	16	6	12	0	16	16	1	30	8
1628	Hspa8	2	4	0	0	0	4	0	0	0	0	0	0	0	0	2	2	0	0	18	13	20	16	8	0	6	4	5	2	10	9	10	0	8	5	0	6	2	0	0	2	0	4	11	8	4	1	0	4
1629	Serac1	13	2	4	18	3	15	3	0	0	4	4	7	0	0	6	17	4	4	75	46	45	60	32	0	30	25	25	12	66	31	40	24	28	46	10	0	8	15	4	17	11	18	33	35	20	20	17	7
1630	Awat1	0	0	0	2	0	6	0	0	0	0	0	0	0	0	4	0	0	0	19	0	8	10	4	0	2	4	0	0	10	0	2	0	4	5	0	0	0	0	0	0	0	0	0	6	4	0	0	0
1631	Pdzd11	0	0	7	4	0	7	0	0	0	1	1	1	2	1	0	6	0	6	21	8	13	16	1	0	5	3	0	2	9	6	11	10	15	6	7	0	1	3	2	6	5	4	6	6	9	6	2	0
1632	Psma2	16	5	8	17	0	17	24	10	25	11	7	10	9	8	27	34	7	18	93	53	53	59	13	15	45	25	23	22	67	38	63	40	39	39	42	26	48	15	24	40	47	37	69	87	45	35	60	43
1633	Mrpl32	0	0	0	0	0	0	0	0	0	5	0	0	0	0	0	0	0	0	0	2	0	8	4	0	0	6	0	0	8	3	4	2	6	0	0	0	0	0	0	0	0	0	0	2	2	0	0	0
1634	Setdb1	16	10	36	50	12	32	1	3	2	11	2	13	16	5	19	42	12	26	144	88	106	81	23	6	44	41	42	14	137	83	91	70	60	79	15	15	13	18	9	19	33	30	29	75	45	33	38	32
1635	Anxa9	5	4	4	7	0	5	0	0	0	0	0	2	2	0	0	7	2	0	30	6	28	14	9	0	16	8	4	1	10	12	17	7	10	14	2	0	2	0	3	2	2	4	4	13	11	0	2	12
1636	Arnt2	43	33	38	60	27	51	17	5	14	5	4	5	13	4	19	68	7	36	240	154	202	251	60	20	136	109	107	41	261	177	265	167	143	206	53	21	43	30	35	87	71	62	47	202	163	73	82	84
1637	Prune1	6	3	8	21	0	3	2	0	0	0	0	1	0	0	3	10	15	8	92	15	51	49	39	0	31	14	9	8	64	39	64	47	35	31	6	3	8	14	4	6	10	6	20	79	60	19	13	12
1638	Cers2	4	6	4	0	0	1	0	0	2	0	0	0	0	0	0	4	0	2	21	4	11	16	11	0	18	6	3	0	21	14	6	14	3	6	4	0	2	1	2	4	7	0	10	11	11	2	5	4
1639	Nlrp5	0	0	8	2	0	2	3	1	0	0	0	1	0	0	2	2	2	1	10	9	4	9	3	0	2	0	6	4	2	3	1	4	0	8	4	4	4	0	2	0	2	6	12	0	12	3	8	4
1640	Capza2	9	18	4	12	0	10	0	2	4	2	0	1	2	0	4	8	7	15	40	21	31	57	13	4	21	12	14	6	20	33	47	16	27	13	0	0	7	11	0	9	5	4	2	48	28	6	20	10
1641	Plekho1	2	4	0	4	0	3	0	0	0	0	8	0	0	0	0	4	3	1	16	1	10	12	8	0	4	4	0	2	2	3	26	12	4	12	0	4	2	2	0	8	4	10	4	10	16	0	4	0
1642	Vps45	41	32	53	58	7	42	11	17	1	5	8	18	13	9	8	42	20	35	390	215	179	207	121	15	74	71	44	43	229	150	185	94	109	126	28	7	28	40	36	76	29	42	28	118	68	42	59	66
1643	Prpf3	11	12	13	15	6	6	0	2	6	2	3	6	0	0	6	9	2	6	44	29	36	44	11	2	32	11	28	5	48	48	53	49	15	34	6	2	2	10	16	21	4	12	8	47	30	22	5	6
1644	Anp32e	13	2	17	20	4	26	1	1	0	9	0	1	4	6	0	36	8	16	92	41	110	77	23	1	18	6	25	5	58	43	70	37	26	54	6	0	0	8	3	14	7	12	16	44	32	18	8	17
1645	Aph1a	0	0	4	0	0	0	0	2	0	0	0	0	0	0	0	3	0	0	12	4	8	11	6	0	4	12	6	1	6	10	4	6	5	10	0	0	0	0	4	2	6	0	0	4	6	0	7	4
1646	Tab2	19	22	22	22	6	13	17	2	1	0	4	4	4	3	5	29	10	15	119	87	79	139	50	6	63	61	63	32	76	60	100	81	41	55	8	14	9	11	5	21	43	13	23	67	50	27	27	20
1647	Ppil4	8	21	9	27	4	19	4	3	1	1	2	8	5	3	9	14	7	7	78	58	34	82	21	3	50	40	16	19	57	42	47	48	39	29	4	6	3	5	12	6	18	8	16	23	26	7	12	4
1648	Cnih1	4	0	0	4	0	0	0	0	4	0	2	0	0	0	0	0	0	4	7	5	15	22	13	0	10	10	4	4	20	12	14	6	6	16	0	4	0	7	4	8	0	10	8	12	14	2	4	4
1649	Eps8	61	20	38	63	12	38	3	2	6	5	11	4	12	6	3	47	21	36	287	116	258	231	67	39	149	130	132	51	195	145	195	151	118	169	40	28	35	31	24	66	56	19	53	136	139	61	70	47
1650	Med22	0	2	6	7	7	2	37	9	35	0	1	7	17	15	36	14	1	15	6	7	6	12	0	1	5	4	4	8	24	4	3	12	11	8	96	77	66	19	18	27	37	85	81	45	27	23	98	103
1651	Abo	10	0	10	10	10	1	3	7	0	1	2	0	6	0	7	9	0	9	39	17	22	49	16	0	29	24	8	2	20	28	33	21	10	22	6	2	1	3	5	12	7	5	23	32	12	4	5	16
1652	Surf1	2	0	0	0	0	0	0	0	0	2	0	0	0	0	0	0	0	0	1	2	0	8	4	0	0	0	0	2	0	2	3	2	0	2	0	0	0	2	0	0	4	0	2	0	2	0	2	2
1653	Med28	5	0	10	20	1	0	0	0	0	0	0	0	0	2	0	0	0	6	42	24	18	16	9	0	11	4	11	4	14	17	25	3	4	9	0	2	2	5	6	6	1	6	7	8	6	0	2	14
1654	Qdpr	0	0	0	0	0	0	0	0	0	0	0	0	0	0	0	1	0	0	0	0	0	0	0	0	2	1	0	0	0	0	0	0	0	0	1	1	0	0	0	0	0	0	0	0	0	2	0	1
1655	Gnrh1	2	0	0	2	0	0	0	0	0	2	0	0	0	0	0	0	0	0	7	0	16	3	0	0	2	0	2	0	2	0	2	0	4	8	0	0	0	0	0	2	0	6	0	5	4	4	0	0
1656	Tnr	130	81	96	140	31	90	16	28	24	46	10	35	37	21	65	155	42	90	578	234	419	538	195	65	324	257	234	108	470	312	454	312	243	391	77	61	103	70	89	162	152	107	176	401	341	155	160	138
1657	Sqstm1	2	2	3	4	0	0	4	0	0	0	0	0	0	0	0	12	10	0	20	13	26	15	14	3	17	14	10	0	7	10	9	8	6	4	3	2	0	4	0	8	0	5	0	12	7	2	2	0
1658	Nfe2l2	12	5	9	17	4	5	0	0	3	7	2	7	3	0	5	4	4	4	27	9	17	32	7	0	15	11	13	1	19	21	34	30	17	14	4	2	6	0	8	6	6	2	14	18	12	12	2	15
1659	Rxrg	18	17	17	22	0	10	0	0	6	7	0	2	2	0	0	4	10	11	52	22	33	56	15	0	23	36	15	4	56	34	53	36	40	53	8	0	8	0	16	12	24	16	10	39	32	16	9	18
1660	Rxra	19	22	26	41	16	37	0	1	0	10	0	15	12	4	16	33	17	31	167	75	129	119	61	10	97	48	56	24	192	98	201	146	100	174	31	10	27	18	24	51	41	18	45	160	82	33	45	59
1661	Adamtsl4	6	6	4	10	1	2	0	0	0	1	0	0	0	0	4	14	1	0	30	36	22	25	26	13	12	10	1	0	29	20	21	6	15	12	2	0	0	0	4	0	5	0	8	16	10	11	7	2
1662	Fcrl2	2	0	7	11	0	4	0	0	0	0	2	2	4	2	0	2	0	3	49	17	12	17	4	0	19	14	15	8	11	11	20	14	22	15	8	6	2	4	0	6	10	1	4	15	16	2	9	2
1663	Cd5l	6	2	2	7	2	0	9	5	6	1	2	3	7	4	4	2	3	2	27	17	21	36	16	0	7	6	16	4	16	8	12	8	18	8	8	3	13	8	6	17	3	11	4	17	8	7	18	12
1664	Prpsap1	16	5	5	13	4	24	3	0	0	2	2	2	6	8	7	16	0	13	90	42	43	22	25	4	28	16	24	19	98	29	54	49	34	51	2	0	6	10	7	16	8	5	23	48	32	22	28	4
1665	Fam184b	34	15	29	54	14	21	0	1	9	4	3	11	2	10	9	40	4	27	176	64	99	166	61	8	75	51	46	22	100	79	104	67	52	84	18	9	18	8	19	32	23	20	34	80	48	29	38	18
1666	Ncapg	6	2	4	2	2	2	2	0	12	1	0	0	0	0	5	4	2	0	22	12	18	30	8	2	14	9	10	10	9	15	19	10	20	7	11	7	8	6	7	9	2	10	12	15	5	4	20	13
1667	Lcorl	52	40	31	54	14	30	45	13	39	31	27	17	63	18	41	63	37	20	180	91	229	201	72	13	144	98	108	45	141	103	135	109	88	119	105	76	81	31	28	64	78	72	94	173	115	76	145	101
1668	Lta4h	23	23	28	24	4	9	2	2	0	2	0	0	8	0	6	21	6	6	89	62	95	93	23	5	35	21	24	13	63	67	66	55	19	51	6	5	6	4	8	12	8	15	9	37	33	7	25	17
1669	Amdhd1	5	6	2	0	4	3	0	0	0	0	0	2	2	4	4	0	0	2	11	17	4	34	4	0	10	25	4	4	21	8	31	9	10	15	4	0	0	2	4	2	2	2	7	8	12	4	4	3
1670	Dstn	4	3	0	21	0	9	17	12	12	2	0	4	9	1	15	8	7	9	21	25	21	38	15	3	29	17	18	3	56	16	22	25	11	18	29	20	18	8	17	23	33	32	20	34	33	33	57	46
1671	Macroh2a1	12	10	22	22	2	14	0	0	2	6	0	0	2	0	6	14	5	0	57	44	67	93	8	1	35	22	25	12	69	71	83	63	39	70	24	2	14	8	5	41	24	17	36	67	55	22	16	25
1672	Gtf2ird2	44	15	28	36	3	14	6	2	6	10	6	2	2	2	12	21	4	11	74	32	81	80	28	0	50	50	17	14	133	48	80	55	33	85	16	1	0	16	17	9	7	13	11	101	79	12	24	16
1673	Bola1	7	3	6	0	0	4	0	0	0	2	0	2	2	0	2	2	0	8	9	4	7	27	14	0	12	6	6	2	13	7	2	12	6	12	0	0	6	0	6	4	2	0	6	7	10	4	1	4
1674	Castor2	23	22	24	25	7	28	1	0	8	2	4	4	4	4	10	35	13	15	116	58	102	97	32	6	81	43	37	17	158	98	109	100	37	82	12	4	3	31	13	30	26	25	20	138	77	33	58	19
1675	Fcgr1	10	34	9	36	3	5	0	0	2	10	0	12	0	2	2	21	25	21	58	31	61	87	37	6	78	78	55	25	76	47	78	40	22	44	0	6	0	24	40	53	10	18	22	215	156	67	12	4
1676	Ncf1	0	0	0	10	0	1	0	0	0	0	0	0	1	0	0	7	2	0	14	2	13	19	5	0	7	6	5	4	13	12	10	9	8	2	2	0	2	4	2	1	4	4	6	11	2	2	0	0
1677	Wnt11	2	2	10	8	2	2	0	0	4	2	0	0	0	0	0	4	2	5	39	27	35	24	8	0	24	5	14	3	18	26	52	38	26	32	0	2	4	2	4	16	6	14	6	34	28	12	12	13
1678	Adss2	21	18	16	34	2	10	4	0	0	0	0	4	0	7	2	9	4	25	105	46	82	40	17	1	42	23	33	12	69	43	74	56	18	40	8	0	9	0	12	8	12	22	10	50	32	24	10	14
1679	Spmip3	3	4	4	8	0	4	0	0	0	8	0	0	0	0	5	11	0	2	43	19	43	39	12	11	35	20	34	2	41	21	22	21	16	23	2	4	4	6	0	8	0	12	8	36	7	7	12	16
1680	Il17rb	0	0	0	0	0	0	0	0	0	0	0	0	0	0	0	0	0	0	0	0	0	6	0	0	0	0	0	0	0	4	4	4	0	0	0	0	0	0	0	0	0	0	0	4	0	0	0	0
1681	Cacna1d	154	103	129	177	45	120	27	25	33	39	7	63	67	28	66	167	64	154	800	434	675	808	213	33	492	393	325	134	716	552	754	478	385	571	107	63	115	90	125	227	184	190	195	635	455	185	227	209
1682	Chdh	10	14	6	27	2	13	13	3	13	14	3	9	14	9	6	19	4	10	54	45	63	62	15	2	33	18	33	6	46	38	63	53	22	42	13	12	22	7	19	14	22	25	23	63	43	15	20	37
1683	Actr8	3	3	10	8	2	5	0	0	0	2	0	2	0	6	0	6	8	0	31	7	27	36	25	0	16	9	20	2	35	27	21	25	12	12	0	0	10	2	4	8	4	4	15	30	24	12	6	17
1684	Lrrc27	6	5	4	8	4	5	2	2	0	0	1	0	0	8	2	12	0	11	40	28	31	35	8	0	14	14	20	9	52	56	56	32	21	38	12	2	4	6	2	6	4	16	13	39	33	8	13	14
1685	Stk32c	23	11	23	38	13	21	12	2	0	5	8	6	0	7	4	37	17	20	153	56	131	114	32	4	72	70	66	32	125	73	111	151	92	103	13	32	34	22	24	53	24	28	37	129	113	41	54	31
1686	Fnta	2	0	6	3	0	1	2	0	0	2	0	0	0	0	0	7	2	10	23	8	12	27	2	0	24	14	14	4	9	19	23	24	8	6	6	2	2	2	6	8	5	11	4	18	14	3	5	6
1687	Mtrex	39	11	27	55	13	60	9	4	10	8	6	6	16	3	13	74	12	28	236	127	189	124	47	6	77	92	64	25	123	107	114	109	66	122	39	19	26	23	55	45	34	37	49	131	85	35	69	28
1688	Lbp	11	11	6	7	2	7	0	0	0	2	0	0	4	0	0	8	2	4	31	19	38	43	15	4	24	25	16	8	60	24	38	30	18	23	2	1	2	8	6	5	14	10	16	21	23	8	14	16
1689	Celsr1	49	38	33	42	23	40	0	3	6	7	0	14	12	4	28	46	11	26	218	89	218	197	79	8	137	83	78	47	277	171	283	197	122	158	26	16	31	64	44	61	69	49	84	205	149	73	67	64
1690	Fli1	55	55	43	186	52	242	203	72	161	648	190	511	179	87	170	329	266	310	196	119	169	201	66	11	111	80	61	30	289	212	350	440	433	349	856	680	879	2052	1783	1974	509	522	482	1180	784	1991	687	552
1691	Stard13	15	12	4	4	3	2	1	0	2	0	0	8	0	0	0	4	6	2	69	35	58	82	24	10	20	24	19	12	43	26	33	39	19	56	6	14	4	2	1	11	6	10	14	33	31	14	10	14
1692	Tenm1	310	191	285	464	116	325	150	42	151	120	54	133	195	87	211	375	150	236	2092	1043	1450	1738	590	111	572	515	328	123	1269	833	1313	863	686	932	394	277	415	311	228	453	484	420	567	1195	706	410	694	530
1693	Camk1g	4	2	9	27	3	6	0	0	4	0	0	1	6	3	10	3	2	5	45	6	20	21	9	1	24	6	8	5	31	12	28	9	6	7	8	2	2	12	4	10	15	12	10	41	15	16	6	6
1694	Utp25	25	12	16	18	1	18	2	0	6	1	0	2	4	0	7	13	7	5	97	56	59	61	24	3	48	28	39	2	67	64	108	47	38	67	14	20	14	8	13	35	17	11	12	58	51	14	21	19
1695	Hsd11b1	0	0	0	0	0	0	0	0	0	0	0	0	0	0	0	0	0	0	0	0	0	0	0	0	0	0	0	0	0	0	0	0	0	0	0	0	0	0	0	0	0	0	0	0	0	0	0	0
1696	Syt14	67	29	49	80	12	31	13	2	13	14	5	9	27	5	19	57	15	46	230	109	190	276	81	17	117	102	95	46	217	106	244	139	108	211	53	49	51	36	34	51	75	63	73	205	164	59	69	81
1697	H2-M3	0	0	2	5	0	4	9	1	12	0	0	4	4	0	8	2	1	9	10	2	6	2	11	0	2	4	5	4	8	2	4	2	0	9	12	10	15	4	2	9	15	4	16	4	2	4	22	12
1698	Lonrf3	6	16	5	17	3	0	19	2	12	0	2	6	16	11	8	27	6	9	53	30	48	93	25	3	13	6	12	10	18	19	48	30	14	21	22	10	15	21	6	15	30	15	54	32	36	9	33	28
1699	Atp5f1e	0	0	0	0	0	2	0	0	0	0	0	0	2	0	0	0	0	0	2	13	7	21	2	0	0	0	4	4	0	0	0	2	0	0	0	0	0	1	0	0	0	4	0	0	4	0	0	0
1700	Nelfcd	4	0	6	0	0	0	0	0	0	0	0	0	0	0	0	4	0	7	9	12	6	27	11	0	15	6	8	4	28	6	24	7	10	4	0	8	2	5	4	5	0	0	10	5	19	2	13	0
1701	Tubb1	0	2	0	2	0	0	0	0	0	0	0	0	0	0	0	0	0	0	8	8	16	12	4	2	6	0	4	4	16	16	22	19	4	18	0	0	0	4	5	8	2	6	2	16	10	2	2	4
1702	Ctsz	10	2	5	3	0	1	0	0	0	1	0	2	0	0	4	2	0	4	16	24	48	18	5	2	11	28	22	5	30	29	40	14	2	21	0	0	2	8	0	5	2	2	2	13	4	4	4	7
1703	Prelid3b	2	4	2	4	0	4	0	0	0	0	0	0	0	0	0	9	4	7	36	13	33	12	4	1	9	13	8	2	14	7	8	6	2	5	0	0	10	2	2	2	0	0	4	10	6	2	6	2
1704	Sertad4	6	0	15	8	0	10	0	0	0	0	0	0	4	0	7	6	0	2	29	11	17	19	3	2	11	1	10	2	24	17	26	14	8	25	2	0	0	2	0	1	10	7	8	26	6	6	9	2
1705	H2-M2	2	0	2	4	2	0	0	0	0	0	0	0	4	0	0	4	0	0	4	8	6	4	4	0	3	0	2	0	2	4	1	1	2	0	2	0	0	0	0	0	0	0	0	2	4	0	2	0
1706	Ube2a	6	12	7	37	1	8	0	0	0	2	0	1	9	0	5	10	6	5	67	35	59	86	28	5	30	15	8	1	47	23	41	36	17	20	0	10	4	3	4	5	6	7	17	30	20	14	13	9
1707	Slc25a5	0	4	2	0	0	0	0	0	0	0	0	0	0	0	0	0	0	0	6	0	2	4	0	0	2	0	2	0	3	2	10	2	2	0	0	0	0	2	0	0	0	0	0	0	0	0	0	0
1708	Atp1b4	4	0	0	2	0	0	0	0	0	0	0	2	0	0	0	0	0	0	7	4	23	9	3	0	2	0	6	0	12	2	4	4	2	1	2	0	1	1	0	0	0	4	0	12	5	1	2	0
1709	Ppdpf	0	0	4	0	0	0	0	0	0	0	0	0	0	0	6	0	2	0	0	0	0	10	0	0	2	4	0	2	0	6	2	0	4	4	0	0	0	0	0	2	0	0	0	2	0	0	0	0
1710	Kcnq2	29	23	30	52	4	32	6	8	10	8	1	13	10	3	10	47	9	28	149	102	142	120	46	10	79	58	47	13	157	115	144	95	58	122	13	25	7	37	19	43	25	37	30	136	83	51	42	56
1711	Eef1a2	0	1	2	4	0	0	0	0	0	0	0	0	0	0	0	4	2	0	8	7	9	20	1	4	4	12	10	4	10	6	18	13	10	22	0	4	2	2	8	5	2	4	8	16	16	0	0	4
1712	Col20a1	28	17	27	29	6	25	0	4	8	3	3	2	6	2	23	18	2	18	140	62	113	87	40	8	50	29	27	16	101	67	111	52	27	71	4	10	10	8	14	23	16	11	22	72	46	25	24	8
1713	Pls3	18	4	8	19	6	11	19	5	37	2	6	7	29	6	21	29	6	14	92	25	43	92	11	2	14	24	25	8	80	30	62	43	41	41	54	38	35	20	23	21	34	40	47	109	57	32	66	63
1714	Mpped2	56	29	30	69	15	53	27	27	61	45	11	12	38	27	28	68	20	43	320	156	283	275	103	25	180	116	114	77	222	120	179	151	105	142	156	102	129	67	44	67	87	113	146	172	124	91	172	166
1715	Nkap	2	6	2	4	2	8	0	3	0	0	2	2	4	0	6	4	0	8	25	15	23	28	26	4	12	9	7	8	32	32	27	34	11	11	17	0	8	2	2	5	11	8	18	53	24	10	11	12
1716	Ndufa1	2	4	1	4	0	8	20	5	8	6	5	7	4	3	11	2	4	5	6	2	17	10	5	0	3	3	9	4	5	7	13	8	7	5	19	22	35	8	9	11	39	5	29	25	7	22	43	19
1717	Wt1	19	4	17	21	7	10	9	2	4	3	1	8	4	3	10	23	6	6	40	28	36	95	35	2	76	21	30	9	64	24	21	18	34	24	26	4	2	13	18	31	26	18	28	49	21	9	26	26
1718	E2f3	33	21	26	72	3	29	14	10	8	18	11	27	11	6	23	30	15	17	198	92	128	133	52	13	68	74	42	17	152	90	115	120	83	110	61	39	43	34	40	42	41	33	42	116	110	76	54	73
1719	Cr1l	13	5	12	19	1	5	0	2	0	1	2	4	2	0	4	23	6	22	73	51	72	65	31	7	50	34	23	13	75	39	39	44	42	59	10	5	10	7	3	18	11	10	12	38	20	12	14	14
1720	Ppfibp1	52	31	32	58	23	33	9	2	8	16	0	14	1	5	14	37	16	35	224	126	148	189	87	7	162	90	102	39	204	73	154	152	127	137	40	23	37	34	24	68	51	39	58	139	95	57	76	73
1721	Cd46	24	15	19	15	6	12	0	2	2	6	0	2	8	1	6	29	6	14	73	42	65	75	34	0	56	52	25	22	66	69	73	48	49	41	12	11	13	22	26	25	11	13	27	78	55	24	24	14
1722	Cd34	0	2	2	2	0	2	2	0	2	0	0	1	0	0	0	4	2	2	24	17	28	25	2	2	7	12	14	7	24	15	26	22	13	20	2	0	8	3	3	12	6	2	10	24	6	4	6	16
1723	Plgrkt	12	2	3	2	0	0	0	0	4	4	0	0	0	0	0	0	0	0	36	9	18	34	11	0	13	6	10	9	23	14	31	15	10	18	2	4	0	2	2	4	4	4	2	13	6	2	10	2
1724	Cd274	5	0	3	5	0	3	0	0	0	2	0	3	5	0	2	4	1	0	37	9	14	20	1	8	0	11	9	4	28	13	12	8	9	13	2	0	0	6	0	3	10	6	3	20	20	9	6	0
1725	Pdcd1lg2	15	20	19	38	3	23	37	11	19	11	0	25	28	17	33	38	13	20	105	28	86	67	29	5	41	38	33	15	106	70	86	54	36	65	59	66	69	33	24	42	48	32	86	100	46	35	96	71
1726	Gtf3a	0	0	0	0	0	0	0	0	2	0	0	0	0	0	0	0	0	0	4	0	6	8	0	0	0	4	4	0	0	2	10	2	0	8	0	2	0	0	0	2	0	0	0	4	3	0	0	0
1727	Mtif3	4	0	0	1	0	2	0	0	0	0	0	0	0	0	2	0	2	0	18	5	14	25	5	4	4	2	2	4	11	4	11	4	10	5	0	0	2	0	0	2	0	9	8	6	8	0	2	2
1728	Lnx2	30	30	37	48	8	19	4	3	6	6	2	2	13	2	28	19	16	26	207	101	169	174	28	7	76	43	47	26	143	96	134	106	111	86	15	13	19	11	16	49	24	16	39	112	99	46	35	52
1729	Il19	0	3	2	3	0	0	4	0	0	0	4	1	2	4	3	4	1	2	24	6	14	14	7	0	8	7	9	2	2	4	6	8	8	6	2	0	2	2	2	9	8	8	18	4	9	6	4	7
1730	Dyrk3	6	2	0	11	0	2	2	0	3	0	1	2	1	2	10	0	1	8	17	3	11	13	3	0	14	4	6	6	14	5	24	28	14	16	0	0	2	2	2	7	7	6	8	11	15	11	8	4
1731	Mapkapk2	17	12	13	3	0	3	0	2	2	0	0	2	2	0	1	8	6	8	55	39	42	61	15	4	26	32	26	6	56	53	39	42	28	60	23	4	9	11	5	17	24	6	27	35	32	23	14	20
1732	Il10	0	0	0	0	2	0	0	1	0	3	0	0	0	0	0	4	0	2	11	5	15	16	0	0	4	0	4	0	15	2	14	12	4	11	0	0	0	0	6	3	6	0	0	18	11	8	0	4
1733	Lamp2	6	8	19	18	3	28	14	5	13	6	5	15	27	14	28	26	6	9	53	28	67	53	34	15	15	10	8	12	59	22	36	45	23	29	61	27	34	12	14	29	36	48	22	68	51	17	83	29
1734	Atxn10	39	37	66	68	20	49	6	3	4	7	14	29	13	8	13	79	10	25	248	150	199	205	76	11	143	110	85	64	286	169	224	188	147	201	28	7	27	34	48	70	38	55	64	230	109	62	81	90
1735	Foxred2	4	2	8	7	2	8	0	0	0	4	0	9	0	2	5	11	0	6	44	26	44	32	18	6	19	28	23	9	55	36	24	32	37	39	5	0	4	2	4	12	4	12	15	42	21	17	10	10
1736	Eif3d	3	4	0	2	0	6	0	0	0	2	0	0	0	0	1	5	0	0	23	5	15	13	4	1	10	5	3	0	8	6	20	8	1	8	1	0	0	0	4	2	0	8	2	8	6	0	3	7
1737	H3f3b	2	5	10	6	6	8	0	0	0	2	0	0	0	2	0	3	0	6	53	25	19	22	5	4	7	5	13	0	38	30	15	18	10	23	0	0	0	2	1	5	6	3	6	21	9	8	13	8
1738	Nup50	12	4	9	12	1	1	0	0	0	1	0	0	0	0	6	6	0	5	19	14	31	35	19	4	16	10	12	6	63	14	53	37	16	25	6	0	2	9	2	13	12	4	10	40	23	5	20	6
1739	Phf21b	26	17	50	51	8	21	0	0	6	7	0	8	10	1	5	33	21	30	181	84	140	127	71	5	61	69	55	10	197	129	193	147	94	121	36	6	21	23	20	42	25	32	47	125	107	41	63	44
1740	Nlrp14	19	0	5	2	4	9	5	3	4	2	0	0	4	0	6	12	0	8	35	11	41	56	12	0	27	29	17	8	24	15	22	7	8	22	5	7	16	6	11	8	9	11	32	26	19	7	16	6
1741	Ift27	1	4	3	6	4	11	0	4	0	0	0	2	1	0	0	9	0	2	20	10	14	35	6	2	19	10	2	0	19	14	26	12	15	23	6	0	2	0	2	1	6	5	10	19	14	13	4	4
1742	Pacsin2	51	17	39	66	17	27	4	2	2	4	0	7	4	3	14	42	7	19	254	125	243	202	81	6	98	78	76	29	207	150	235	161	106	169	13	13	26	32	23	27	26	29	43	197	123	37	65	45
1743	Cmah	18	20	15	33	9	9	14	8	16	7	0	5	12	10	11	8	6	9	164	81	103	104	47	18	83	81	79	19	95	73	129	88	72	94	26	29	18	15	8	25	17	12	33	101	55	36	34	55
1744	Ttll12	13	8	6	13	6	8	0	0	0	4	0	2	2	0	3	1	2	16	34	29	30	21	18	10	12	21	11	4	49	47	74	35	23	22	0	0	0	14	12	5	18	8	15	17	18	7	30	10
1745	Bik	0	2	0	4	0	9	2	4	10	1	0	1	6	1	4	5	9	12	9	12	16	26	7	3	19	12	16	2	25	19	19	23	7	23	6	2	19	7	5	8	11	9	5	29	12	2	35	9
1746	Scube1	28	40	67	87	37	54	0	3	2	14	0	5	15	5	20	71	18	45	302	143	216	215	78	17	143	113	99	45	296	209	235	147	152	240	22	9	21	35	37	86	66	79	41	226	173	66	98	57
1747	Tox4	12	0	6	9	3	2	22	6	16	9	1	2	18	1	11	14	9	12	15	4	11	11	8	2	22	6	10	1	24	14	10	19	19	17	35	31	33	17	12	31	18	6	27	31	12	16	36	41
1748	Mrps18c	3	0	0	12	0	0	0	2	0	0	0	0	4	4	0	0	0	0	12	5	14	8	2	0	2	4	0	0	4	7	12	12	0	6	0	0	2	2	2	0	1	2	4	11	4	2	8	0
1749	Sulf1	64	39	65	57	26	66	28	14	19	8	8	20	18	11	34	65	18	59	359	199	244	316	121	32	181	146	145	32	243	165	237	195	156	220	46	70	40	50	54	72	68	55	86	227	130	81	136	95
1750	Srsf6	1	4	2	0	0	0	0	0	0	2	0	1	0	0	0	4	1	0	27	6	11	21	5	1	10	3	4	2	24	6	16	4	2	10	2	1	0	4	1	3	0	0	2	10	2	2	4	6
1751	Plcg1	9	2	8	7	0	4	0	0	0	4	0	8	0	0	4	1	0	4	22	15	40	20	3	4	4	5	4	14	32	22	14	12	13	18	8	0	4	6	0	7	2	0	2	31	16	9	21	2
1752	Kctd2	0	2	0	8	0	6	0	0	0	1	0	2	0	0	0	2	2	0	3	0	15	20	0	0	11	8	10	2	18	15	12	8	8	2	4	2	0	0	2	2	4	4	9	12	10	8	16	12
1753	Tmprss6	24	4	17	26	0	14	0	0	0	0	0	2	2	0	2	11	1	14	26	18	29	58	9	4	25	11	21	4	65	58	61	29	21	23	12	12	11	8	0	8	15	7	20	24	23	9	18	16
1754	Kctd5	0	6	2	10	11	10	0	2	3	0	0	2	1	1	4	8	2	8	30	33	42	71	19	0	24	34	12	6	62	29	44	24	21	30	2	4	0	8	2	20	6	10	29	42	37	16	14	14
1755	Pom121l2	0	0	0	0	0	2	0	0	0	0	0	0	0	0	0	1	0	0	0	0	2	4	2	2	4	2	8	4	4	5	4	4	4	4	2	2	3	0	4	6	0	0	0	13	0	4	0	0
1756	Etaa1	2	6	6	6	2	5	3	0	0	0	0	0	1	0	5	2	2	4	45	16	31	30	2	5	21	28	16	13	22	15	23	11	5	24	0	2	0	2	0	7	7	10	5	16	1	4	4	4
1757	Matn4	2	2	0	10	1	0	0	0	0	0	0	0	0	0	0	0	0	0	20	3	13	12	6	2	10	6	10	12	10	5	5	2	10	29	5	0	0	0	0	1	2	0	0	5	7	4	10	2
1758	Svs4	4	0	0	2	0	0	1	0	0	0	0	0	0	0	2	0	0	0	1	1	1	6	2	0	4	4	4	4	8	1	2	2	6	6	0	0	0	0	0	4	4	0	4	4	0	0	0	0
1759	Svs6	0	0	2	2	0	5	0	0	0	0	0	0	0	0	0	0	0	0	10	0	3	2	0	0	4	2	2	0	8	1	4	6	6	2	0	0	0	0	0	0	0	0	3	3	4	0	0	0
1760	Slpi	2	10	18	15	10	12	11	1	12	13	0	9	13	9	5	13	5	19	40	15	42	44	31	4	42	33	24	5	25	28	39	28	18	36	39	9	23	15	4	10	30	13	40	36	31	24	41	32
1761	Svs3a	0	0	0	2	0	0	0	0	0	0	0	0	0	0	0	0	0	0	8	0	0	2	0	0	10	2	0	0	4	6	2	3	0	0	0	0	6	0	0	0	0	0	4	6	4	4	2	6
1762	Svs5	0	0	0	0	0	0	0	0	0	0	0	0	0	0	0	0	0	0	0	1	2	0	0	0	2	0	0	0	8	0	0	0	0	0	2	0	0	0	0	0	0	0	0	0	3	2	2	2
1763	Rbpjl	8	3	5	7	5	5	0	0	0	0	0	3	0	0	0	19	0	8	23	14	27	32	6	0	13	0	6	4	22	10	16	12	14	12	2	6	0	0	4	11	6	6	2	9	6	10	6	2
1764	Sdc4	1	0	14	8	0	4	0	0	2	0	0	0	1	0	1	4	1	12	24	6	13	20	31	0	9	18	23	0	32	12	20	18	6	11	3	0	0	4	4	4	14	6	6	16	10	2	3	2
1765	Ccdc70	0	0	0	0	0	0	0	0	0	0	0	0	0	0	0	2	2	0	0	2	8	7	8	0	2	4	4	0	0	2	4	4	4	4	0	2	0	2	0	0	0	6	0	2	7	2	0	1
1766	Il13ra1	5	5	5	10	0	10	27	7	15	7	1	1	5	5	13	13	13	4	18	3	19	16	6	1	3	4	2	2	21	1	14	18	9	12	56	21	27	10	11	18	20	24	29	43	39	18	49	33
1767	Prl5a1	0	0	7	8	0	8	3	2	5	0	0	1	0	0	2	1	0	0	16	3	3	14	2	0	1	8	8	0	10	0	6	2	0	3	5	4	4	0	1	2	4	3	7	11	5	9	6	4
1768	Nbr1	28	20	20	29	11	26	13	3	11	6	4	11	9	3	9	38	11	23	123	52	93	89	35	7	48	44	22	12	112	78	119	77	54	95	21	26	23	24	46	51	29	20	40	126	85	39	54	28
1769	Cyth1	38	22	45	47	12	40	3	1	5	17	10	20	8	2	13	41	18	43	143	101	100	144	54	3	76	75	42	12	232	124	205	182	107	146	23	23	20	33	49	57	80	57	48	211	159	38	93	39
1770	Rnd3	4	1	6	7	0	2	22	6	3	3	0	6	17	3	5	11	6	6	28	11	23	15	13	0	22	7	14	0	19	6	11	13	12	16	32	25	32	3	9	5	23	14	31	21	25	14	38	28
1771	Brca1	48	33	39	89	11	47	4	9	9	23	1	9	23	0	40	53	19	15	346	150	227	175	81	16	116	92	41	20	254	189	230	193	120	175	29	19	32	36	24	60	57	44	56	146	122	61	54	58
1772	Gast	0	2	0	0	0	3	0	0	0	2	0	0	0	0	0	0	0	0	21	34	14	12	0	2	4	8	2	1	4	10	0	4	3	6	0	1	0	2	0	0	4	0	0	0	0	0	0	2
1773	Cntnap1	9	6	12	26	0	13	0	0	1	2	2	0	0	0	0	18	5	10	58	15	33	45	19	18	59	34	23	6	46	49	73	44	33	45	4	0	2	10	10	9	8	14	10	69	49	20	28	17
1774	Nt5c3b	18	11	13	19	6	31	0	0	2	10	0	4	6	0	4	21	6	18	134	62	48	61	25	2	46	52	21	10	56	43	51	52	36	36	10	9	11	11	19	19	8	6	7	95	52	28	6	13
1775	Coa3	0	0	0	0	0	0	0	0	0	0	0	0	0	0	0	0	0	0	0	0	0	0	0	0	0	0	0	0	0	0	0	0	0	0	0	0	0	0	0	0	0	0	0	0	0	2	0	0
1776	Zpbp2	3	0	2	2	0	2	0	0	0	0	0	0	2	0	2	2	0	0	6	6	1	3	0	0	2	6	0	0	2	8	10	0	0	10	2	0	0	0	4	0	0	0	4	6	4	0	2	4
1777	Gsdma	0	4	0	11	2	2	0	0	0	0	0	4	0	0	6	2	0	2	17	12	18	22	15	0	16	9	12	2	14	11	29	20	4	11	6	0	6	0	3	12	3	2	6	17	10	10	11	13
1778	Med24	7	12	9	8	5	15	0	0	4	3	0	7	12	0	4	12	4	4	43	20	30	34	24	1	26	14	12	6	52	33	32	22	13	56	3	5	0	12	3	11	12	16	10	24	35	12	8	12
1779	Gsdma2	6	1	1	15	5	4	0	0	0	0	6	5	0	0	1	1	0	7	13	18	21	18	9	2	21	8	12	2	24	9	19	14	12	2	2	2	0	1	2	14	10	0	7	15	20	5	4	3
1780	Psmd3	10	2	11	19	0	6	0	0	2	2	0	2	0	0	2	8	0	6	17	5	20	32	5	2	8	4	7	4	31	16	21	24	19	17	8	1	0	12	6	7	2	4	5	41	26	8	0	4
1781	Exosc10	17	12	28	17	2	8	0	0	2	0	1	2	1	0	4	38	5	12	49	38	40	49	13	5	31	28	28	9	54	46	85	56	26	44	8	6	4	11	8	24	12	10	20	61	34	23	10	2
1782	Glod4	8	23	12	17	2	5	20	5	1	10	3	4	8	4	21	4	0	4	100	34	62	81	27	19	30	17	12	8	62	42	53	45	24	42	16	16	12	13	7	23	23	11	26	50	14	12	40	27
1783	Vps53	35	15	45	48	7	33	2	3	0	5	6	6	11	8	9	36	10	33	159	123	168	118	58	11	80	56	62	32	113	126	154	112	76	148	11	8	12	24	22	35	42	24	36	148	77	48	43	33
1784	Taok1	16	20	34	57	3	17	11	4	19	9	0	19	16	1	22	36	23	12	159	52	119	94	44	7	81	54	40	26	135	113	153	120	59	106	40	15	22	25	23	55	55	43	54	145	87	44	67	49
1785	Dnttip1	2	2	0	0	0	0	0	0	0	0	0	0	0	0	0	0	0	0	14	4	5	10	7	0	10	6	4	0	8	2	4	1	4	4	6	0	0	4	0	0	0	0	0	8	10	2	10	2
1786	Tnnc2	0	2	0	0	0	0	0	0	0	0	0	0	0	0	0	0	0	0	2	0	0	5	0	0	2	0	2	2	1	2	0	0	0	0	0	0	0	0	0	2	0	2	0	0	1	0	2	0
1787	Acot8	6	1	4	2	0	8	0	0	0	0	0	0	0	0	1	2	1	2	44	15	25	28	4	1	4	12	16	0	30	18	20	27	19	8	0	0	4	0	0	6	2	2	0	12	17	3	10	2
1788	Cd300lg	17	5	24	32	9	36	0	0	0	10	0	6	17	2	14	23	9	7	83	37	56	53	18	5	12	15	14	7	88	66	87	51	65	75	1	0	5	10	5	15	29	11	20	53	40	20	23	13
1789	Spint4	0	0	0	2	0	2	0	0	0	0	0	0	0	0	0	2	0	0	2	2	11	0	2	0	6	2	1	4	8	5	7	8	4	7	0	0	0	0	0	0	5	1	0	12	3	4	2	0
1790	Pyy	2	0	11	0	1	2	0	0	0	1	0	0	0	0	0	0	0	0	0	8	0	0	0	0	0	0	4	0	0	0	2	3	0	2	0	0	0	0	0	2	0	2	2	3	4	2	2	0
1791	Mpp2	25	11	36	18	7	18	1	0	0	10	2	9	1	4	4	65	19	33	126	62	108	144	51	3	74	49	49	11	112	78	111	85	43	93	12	9	14	18	16	20	14	21	31	119	108	31	9	23
1792	Ppy	2	0	0	2	0	0	0	0	0	0	0	0	2	0	0	0	0	0	0	0	0	0	0	0	0	2	0	0	2	0	0	0	6	2	0	0	0	0	0	0	0	0	0	2	0	0	2	0
1793	Vtn	7	4	3	0	2	3	2	0	0	3	0	2	0	0	0	0	2	0	9	5	2	3	1	0	1	2	4	2	5	1	4	4	8	4	0	0	0	2	0	0	0	0	4	8	8	0	4	4
1794	Nlk	97	37	94	116	13	55	11	5	1	19	5	26	21	21	35	112	15	65	310	169	307	354	101	26	262	130	107	50	313	266	359	224	219	240	46	19	35	39	37	76	60	62	83	336	209	103	106	54
1795	Traf4	2	4	0	6	0	0	0	0	0	2	0	0	1	0	0	0	0	4	20	5	3	6	0	0	0	6	12	0	11	29	2	10	0	12	2	0	4	0	4	7	2	4	0	9	8	0	6	4
1796	Aldoc	0	4	8	1	2	5	0	0	4	2	0	0	0	0	0	3	0	10	18	8	18	11	1	1	8	0	0	2	6	0	10	10	8	5	2	0	0	2	4	2	4	0	6	7	5	4	0	0
1797	Stac2	1	1	8	14	2	2	2	0	0	0	0	3	4	5	2	6	2	9	54	18	23	20	10	3	8	13	9	6	27	39	25	32	18	33	4	0	0	4	8	15	6	14	0	28	14	6	3	6
1798	Rpl19	2	0	0	0	0	0	0	0	0	0	3	0	0	0	0	2	0	0	5	0	12	17	0	0	7	0	4	2	5	6	6	1	4	0	0	1	0	3	0	2	2	0	0	2	5	0	0	2
1799	Nek8	5	0	4	8	2	10	0	4	2	0	0	6	0	0	2	16	1	4	46	10	34	24	10	8	21	13	12	3	17	11	22	22	18	14	4	2	0	0	4	3	0	10	14	14	11	11	6	8
1800	Cacnb4	75	34	94	93	20	52	13	3	25	12	7	10	27	20	30	68	49	77	545	271	488	484	135	55	305	264	183	106	344	193	357	197	199	219	55	27	46	50	58	120	99	76	122	291	211	97	153	109
1801	Plxdc1	46	33	46	64	10	31	3	2	9	9	6	5	5	4	19	39	14	22	237	113	225	194	61	4	109	89	56	17	237	96	175	116	78	150	21	15	33	27	13	69	23	34	46	129	89	48	27	28
1802	Arl5b	0	5	2	13	0	3	0	0	0	7	0	4	1	4	0	2	4	3	29	21	50	33	16	2	34	20	13	5	23	10	21	9	13	17	2	5	0	10	0	6	2	16	2	12	5	9	5	10
1803	Zfp207	15	23	21	38	19	26	0	0	4	14	0	10	2	0	5	12	6	15	110	61	53	44	27	2	42	44	24	19	69	60	68	40	37	64	11	11	5	12	8	21	5	15	18	55	45	6	37	11
1804	Psmd11	64	20	27	46	12	34	2	0	8	7	0	1	4	2	13	51	15	38	194	119	134	181	35	9	81	65	41	6	173	120	143	100	55	112	18	8	12	10	19	47	27	29	23	98	75	44	30	39
1805	C1qtnf1	1	2	4	12	2	4	0	0	0	2	0	0	2	0	0	5	4	4	24	15	24	34	2	0	24	14	5	6	43	12	31	29	19	18	8	0	4	4	5	2	0	2	6	25	17	6	6	13
1806	Pipox	14	6	2	1	2	4	0	2	0	0	0	2	0	3	0	10	4	14	21	18	22	30	7	4	14	20	12	7	34	19	24	19	20	19	16	6	6	4	2	10	2	11	6	42	27	6	6	3
1807	Timp2	35	19	11	48	7	52	4	4	3	9	0	8	2	2	3	36	12	42	172	83	151	134	31	5	45	52	40	26	113	88	110	98	58	92	8	2	17	9	16	27	19	20	27	144	85	59	34	27
1808	Zc3h18	28	23	26	57	4	31	4	2	8	9	4	5	32	0	10	33	37	17	176	71	138	112	31	8	90	83	49	28	158	104	145	105	72	113	10	5	12	28	17	30	27	44	33	100	86	52	38	32
1809	Top2b	9	4	7	3	1	8	1	2	0	4	0	1	0	0	2	3	1	5	35	18	24	51	4	6	24	14	17	4	18	11	21	22	24	17	3	0	9	4	4	4	4	15	6	32	14	4	6	8
1810	Rarb	13	5	11	19	4	21	12	11	33	14	0	8	26	4	18	31	15	22	97	39	51	94	18	2	100	82	106	49	66	40	65	57	33	58	52	48	43	17	27	36	31	30	49	93	61	40	58	72
1811	Igfbp4	6	2	6	2	0	0	0	2	0	0	0	4	0	0	0	2	0	2	17	5	13	16	8	0	7	5	0	0	16	12	4	19	16	36	2	0	6	10	2	4	8	4	2	13	12	10	3	7
1812	Cdc6	12	8	20	8	5	4	0	0	2	3	5	6	2	2	2	12	4	12	75	20	59	33	51	9	56	21	20	10	49	47	45	18	14	18	0	3	0	2	6	4	0	14	11	46	29	8	14	2
1813	Suz12	8	8	9	12	5	12	2	0	4	4	0	8	0	0	6	0	11	5	84	52	90	89	31	5	40	45	33	11	48	65	89	58	33	64	11	4	14	16	5	17	17	4	11	47	25	27	26	18
1814	Atad5	29	26	24	55	18	23	6	3	5	23	8	14	15	7	14	44	31	16	282	97	177	149	66	10	88	82	44	31	128	85	132	101	55	73	13	15	16	41	31	27	29	30	48	122	41	42	45	33
1815	Crlf3	2	34	23	37	5	30	2	6	8	11	1	1	11	0	14	11	10	15	211	101	151	103	43	23	69	66	27	13	125	58	106	70	68	56	12	4	23	7	11	16	21	22	31	61	44	33	24	37
1816	Krt27	14	4	2	8	4	6	0	0	0	2	0	4	1	0	2	12	2	8	30	3	22	8	14	0	1	4	8	4	19	16	10	8	12	10	4	0	0	5	7	8	0	2	0	13	10	2	2	0
1817	Tns4	18	10	15	12	1	11	4	0	0	2	3	2	12	2	4	13	2	14	62	17	44	30	13	3	15	15	8	8	69	61	47	29	29	47	5	4	4	6	2	10	7	9	27	43	21	24	18	14
1818	Tnfaip1	6	12	25	11	0	10	0	0	0	2	2	3	6	2	4	4	2	6	42	39	40	35	12	2	10	9	4	8	44	14	41	24	18	24	3	0	10	13	2	16	10	6	7	25	21	6	18	15
1819	Abr	90	67	95	116	20	80	15	12	4	15	16	19	12	20	38	79	45	96	599	268	512	438	162	36	298	259	187	88	387	341	427	277	208	357	59	22	44	55	34	100	74	69	131	455	275	126	155	115
1820	Rab11fip4	63	33	52	53	15	30	1	3	14	19	4	14	7	8	13	32	13	45	313	131	234	256	83	19	88	81	77	28	180	110	144	98	134	109	13	0	16	37	18	58	23	37	40	138	114	39	64	39
1821	Cd40	13	4	15	11	2	9	0	0	0	2	0	2	3	0	0	4	6	6	28	24	50	36	12	2	15	12	3	8	40	14	30	36	25	28	7	0	8	10	12	10	8	6	7	57	29	13	11	18
1822	Slc35c2	6	4	0	9	5	0	0	0	0	2	0	0	6	0	6	3	3	2	18	11	20	11	5	0	10	8	7	6	11	5	8	10	12	9	4	0	3	0	2	10	6	2	2	22	15	5	10	6
1823	Zfp334	10	2	8	4	0	5	0	0	0	1	0	0	2	0	0	12	0	6	16	20	22	20	3	0	10	10	12	0	39	18	14	14	16	33	4	2	0	8	4	11	6	8	2	22	18	7	11	4
1824	Elmo2	18	8	14	20	8	8	0	1	0	5	4	4	9	0	7	19	15	12	50	25	45	65	12	6	26	24	18	5	70	43	66	47	54	66	14	0	6	10	22	21	16	12	24	39	35	39	27	21
1825	Wsb1	5	2	6	9	4	2	0	0	0	0	0	0	0	0	5	22	4	3	10	17	21	24	7	0	18	10	5	0	41	17	21	17	13	29	2	2	0	2	3	7	10	6	18	30	18	7	20	6
1826	Ttpal	11	6	0	20	3	10	0	0	0	2	0	0	0	2	6	10	3	11	37	25	15	25	13	12	13	26	14	5	40	22	51	22	43	41	4	1	6	10	2	12	17	9	14	39	27	8	12	10
1827	Rhot1	30	21	69	69	15	55	5	3	13	11	2	7	23	4	11	39	21	31	227	159	222	170	55	13	67	70	59	12	157	110	167	128	82	115	11	8	12	34	20	56	31	31	64	106	72	16	35	16
1828	Hnf4g	29	35	26	47	11	32	49	17	30	15	5	19	55	8	49	53	36	25	186	112	176	186	87	9	134	107	65	35	135	78	98	97	58	90	115	45	79	38	46	45	67	63	104	155	101	61	144	121
1829	Rhbdl3	19	18	16	44	22	25	5	5	2	7	0	14	8	0	18	43	19	29	277	111	158	154	70	7	104	53	28	14	154	77	184	65	62	119	10	8	21	34	22	61	19	41	42	59	63	45	36	27
1830	Ada	15	6	20	36	2	12	0	0	0	0	0	2	1	1	4	17	0	5	76	52	81	58	16	1	46	26	19	2	84	49	49	59	41	60	6	14	6	2	7	4	21	4	10	53	34	18	30	19
1831	Serinc3	13	0	2	10	4	8	0	0	2	4	0	2	0	0	3	19	2	12	78	40	47	85	19	7	22	34	40	0	62	29	38	32	31	44	0	4	4	4	20	22	6	10	23	39	49	16	19	15
1832	Tha1	2	2	8	0	0	4	0	0	0	0	0	0	0	0	0	3	2	0	14	8	16	14	13	0	1	2	4	0	11	7	2	2	8	19	0	0	0	0	0	2	6	2	0	14	8	2	0	0
1833	Pgs1	18	4	13	33	4	19	2	0	2	4	0	2	4	3	3	19	8	11	95	39	67	50	16	4	34	31	16	10	100	48	87	60	44	41	19	3	21	10	12	22	15	21	12	86	86	32	26	23
1834	Birc5	4	0	0	1	0	3	0	0	0	0	0	0	0	0	6	2	0	4	6	0	0	12	8	0	6	4	10	4	5	15	10	3	2	8	2	0	0	0	0	0	0	2	4	2	4	2	4	5
1835	Afmid	0	0	0	0	0	0	0	0	0	0	0	0	0	0	0	0	0	0	0	0	0	0	0	0	0	0	0	0	0	0	0	0	0	0	0	0	0	0	0	0	0	0	0	0	0	0	0	0
1836	Trp53tg5	0	0	0	0	0	0	0	0	0	0	0	0	0	0	0	0	0	0	0	0	0	0	0	0	0	0	0	0	0	0	0	0	0	0	0	0	0	0	0	0	0	0	0	0	0	0	0	0
1837	Pigt	7	3	6	16	7	0	11	1	18	8	0	4	15	4	9	12	8	6	30	7	25	13	17	0	20	3	20	0	20	10	10	15	23	18	17	13	19	24	8	10	19	15	44	27	16	25	32	27
1838	Wfdc2	0	0	0	0	0	0	0	0	0	0	2	0	0	0	0	0	4	0	6	2	4	14	2	0	4	4	0	8	4	6	0	9	0	2	4	0	0	0	0	4	3	0	0	12	4	6	2	0
1839	Etv4	5	8	8	20	2	11	5	0	0	2	2	2	4	4	0	8	2	6	62	24	35	27	19	1	24	22	13	8	31	42	65	21	20	24	14	2	0	4	2	11	5	8	9	41	29	12	16	8
1840	Eppin	0	2	0	2	0	2	0	0	0	0	0	0	0	0	0	0	0	2	8	2	2	5	2	0	0	4	4	0	14	4	6	2	0	1	0	0	0	4	2	4	0	0	0	6	10	2	0	4
1841	Dbndd2	0	0	0	0	2	0	0	0	0	2	0	0	0	0	0	2	0	3	6	1	2	0	0	0	4	2	8	2	2	4	2	7	0	1	0	0	0	0	0	4	0	0	0	2	6	0	0	0
1842	Mmp9	15	13	15	7	7	10	2	0	0	0	0	4	6	2	0	14	4	6	48	13	19	49	25	1	11	17	21	2	35	46	52	36	21	22	3	6	4	11	6	3	10	8	8	65	20	8	8	10
1843	Slc12a5	29	14	34	33	3	5	6	8	1	13	4	2	13	7	6	44	12	40	142	52	97	136	48	8	62	62	44	18	111	85	143	137	80	111	24	6	22	24	25	54	46	35	30	154	76	51	27	34
1844	Ghdc	5	0	6	2	0	0	0	0	0	0	0	0	0	0	0	0	0	0	20	6	0	12	0	0	10	0	0	0	17	6	8	3	10	12	0	0	0	4	2	2	6	2	0	15	2	2	2	6
1845	Pltp	8	17	11	12	4	6	4	2	4	4	0	0	3	0	4	4	5	6	70	33	44	36	16	10	29	17	6	5	55	29	49	19	32	34	13	2	6	11	6	26	2	5	14	23	7	16	8	10
1846	Slc12a7	43	13	41	54	6	34	29	1	13	16	2	10	23	7	27	43	20	21	203	126	116	162	44	6	124	78	75	36	152	135	150	120	74	147	54	27	33	30	33	52	48	53	73	124	104	54	85	72
1847	Ctsa	0	0	0	0	0	0	1	0	0	4	0	0	0	0	2	2	0	6	10	2	1	9	5	0	2	0	4	0	4	4	2	6	7	4	0	0	0	2	2	10	0	0	0	7	6	2	0	2
1848	Zswim1	0	2	0	0	0	4	0	0	0	0	0	0	4	0	0	9	0	0	6	10	9	11	6	3	6	0	6	4	8	3	3	0	4	0	0	0	0	0	0	6	2	0	4	13	0	0	2	6
1849	Slc12a4	19	9	17	15	8	10	0	4	2	0	0	3	3	3	3	11	15	9	136	56	75	31	18	8	27	15	9	6	66	57	83	40	34	42	8	5	2	7	15	10	8	2	2	50	25	12	23	7
1850	Spata25	0	0	0	4	0	0	0	0	0	0	0	0	0	0	0	0	0	0	9	3	10	5	8	0	0	0	0	0	4	0	0	5	2	3	0	0	0	0	0	0	0	0	4	4	6	0	0	0
1851	Myo1c	9	12	5	35	8	13	4	0	4	0	0	4	2	1	6	6	11	9	86	42	52	23	14	5	30	26	17	10	76	50	52	45	35	34	3	2	7	8	20	20	16	14	12	56	26	12	26	10
1852	Crk	44	22	23	33	0	20	4	1	0	4	2	7	15	2	2	32	7	13	91	80	54	68	30	1	64	50	33	10	100	87	96	77	39	46	4	2	3	14	27	16	26	6	10	93	57	26	19	17
1853	Cox7c	0	0	0	0	0	0	0	0	0	0	0	0	0	0	0	0	0	0	3	0	0	0	0	0	0	0	0	0	0	0	0	0	0	0	0	0	0	0	0	0	0	0	0	0	0	0	2	0
1854	Pitpna	16	9	12	37	8	26	0	0	0	6	4	14	8	2	19	33	10	24	116	57	80	81	27	4	57	39	28	15	73	55	104	66	24	52	12	20	8	10	7	37	21	25	24	68	42	23	31	25
1855	Mlx	0	0	4	4	1	1	0	0	0	0	0	0	0	0	2	5	0	1	28	9	20	13	3	4	12	7	2	0	9	6	15	8	8	12	4	0	0	0	0	2	0	0	0	4	6	4	4	0
1856	Retreg3	26	5	8	32	5	11	4	0	2	2	7	2	4	0	15	14	7	4	118	43	77	80	15	4	37	23	16	4	98	69	67	49	51	49	5	9	13	12	17	13	11	20	22	61	46	19	13	8
1857	Jph2	27	10	4	21	9	5	3	2	0	4	0	2	1	4	4	14	2	8	75	58	63	61	31	3	35	29	28	6	98	39	78	92	53	67	12	8	5	10	14	22	21	16	17	74	46	25	30	18
1858	Dhx58	0	2	4	6	2	5	0	0	0	0	0	0	0	0	0	12	0	0	15	9	25	5	3	0	8	6	14	2	16	4	7	9	2	0	1	10	2	2	0	6	1	0	2	12	6	10	9	4
1859	Rab5a	10	1	6	11	11	3	9	8	13	2	3	3	6	1	4	13	3	9	35	18	40	31	11	2	12	12	27	2	30	11	11	12	9	19	27	16	37	3	20	17	18	14	16	43	24	16	49	27
1860	Hspb9	2	2	2	2	0	2	0	0	0	0	0	0	0	0	0	5	0	4	14	16	7	4	1	2	3	6	0	2	8	4	9	3	5	8	0	0	0	1	4	6	0	0	4	6	2	0	6	2
1861	Nkiras2	0	0	6	0	0	4	0	0	0	0	0	8	0	0	2	3	2	0	5	2	17	14	1	0	11	6	2	2	10	6	16	12	9	15	1	2	2	2	0	2	4	6	8	4	2	6	0	10
1862	Ppp2r5c	73	45	54	101	32	54	8	1	11	23	6	28	28	10	18	79	6	51	333	140	281	260	121	18	182	110	101	41	377	288	320	294	203	250	36	29	30	54	66	80	92	40	72	266	198	100	91	76
1863	Ift52	2	10	8	26	3	11	14	2	10	0	4	2	5	13	11	12	3	3	48	28	39	39	17	6	42	20	7	6	23	64	67	25	17	57	21	16	20	4	7	12	18	15	25	62	35	21	28	20
1864	Mybl2	14	5	17	12	2	9	2	0	0	2	2	2	2	2	2	8	0	2	48	28	54	44	11	1	22	22	18	8	41	30	34	66	21	37	2	0	0	12	4	11	8	11	12	32	39	8	24	9
1865	Sgk2	2	0	9	19	5	11	21	4	25	4	4	5	24	5	18	31	15	12	60	27	68	45	17	0	27	36	26	12	38	32	31	50	24	38	41	29	33	14	41	45	29	28	36	54	42	19	45	49
1866	Eya2	38	30	63	79	10	52	9	6	6	27	24	20	11	8	18	57	20	32	304	157	243	242	78	25	141	92	87	46	357	230	333	266	184	228	30	27	34	69	43	103	77	60	111	337	241	95	102	98
1867	Prl3c1	2	0	2	4	0	3	0	0	0	0	0	0	0	0	0	1	0	2	2	3	2	14	4	0	2	1	4	0	7	18	4	0	0	0	0	0	2	0	2	5	0	0	2	2	0	0	0	0
1868	B4galt5	24	6	14	35	2	10	0	2	0	1	0	6	7	0	3	27	4	6	79	63	65	74	17	0	37	30	42	13	122	81	76	72	51	74	4	18	15	23	15	36	22	20	19	66	65	31	33	38
1869	Gdap1l1	8	0	3	15	5	0	0	0	0	0	0	1	4	0	0	2	1	3	19	24	33	31	10	0	17	27	12	0	11	8	23	13	11	30	6	2	4	3	4	2	7	10	9	26	22	7	4	4
1870	Hnf4a	12	2	6	15	2	4	0	0	1	6	0	0	5	3	10	7	2	1	38	30	57	50	21	0	34	33	20	23	41	23	53	53	28	46	18	14	4	0	0	25	12	13	15	47	15	5	11	12
1871	Ptgis	24	28	9	33	4	9	3	4	12	2	6	0	14	10	6	21	8	16	84	59	74	104	26	3	57	59	25	12	131	55	103	59	57	97	36	13	18	27	16	34	16	27	14	90	56	27	29	16
1872	Cadps2	181	123	134	153	62	131	166	42	199	75	47	88	130	76	179	218	75	163	965	492	803	859	346	44	483	332	362	134	651	447	537	427	380	407	395	296	332	194	127	290	342	357	492	695	393	342	614	481
1873	Ddx27	9	3	13	21	3	6	3	0	0	3	2	6	0	0	12	4	0	13	70	42	30	28	7	0	18	21	16	9	56	36	68	41	23	19	8	8	4	3	4	7	10	12	16	44	36	17	13	1
1874	Cyth3	66	30	29	32	8	53	4	2	0	9	1	11	8	4	16	40	4	21	249	136	147	214	56	9	90	75	77	46	216	127	232	111	100	119	10	8	8	18	20	40	23	36	41	119	62	31	38	31
1875	Cyth4	14	2	10	21	2	2	2	0	2	0	2	2	0	0	0	12	0	3	30	30	32	50	7	6	26	19	16	2	62	31	49	69	20	18	8	0	2	0	2	10	14	10	16	48	31	32	21	18
1876	Rac3	0	0	2	2	0	0	0	0	0	2	0	0	0	0	0	4	0	0	15	10	16	14	1	0	6	0	2	0	14	12	2	5	5	10	2	0	3	2	0	6	2	2	4	3	2	1	0	0
1877	Rrp7a	0	1	0	4	0	0	0	0	0	0	2	4	0	0	0	0	1	0	9	2	2	4	1	0	6	2	8	2	12	0	10	4	8	10	2	0	6	2	2	0	1	6	6	14	6	6	4	4
1878	Cyb5r3	20	6	12	15	1	4	3	4	8	8	2	3	8	2	6	2	3	0	59	32	53	43	19	4	13	2	10	4	36	28	71	56	16	54	2	2	0	7	10	9	8	6	14	38	11	8	16	4
1879	Ints2	0	0	0	0	0	0	0	0	0	0	0	0	0	0	0	0	0	0	0	0	0	0	0	0	0	0	0	0	0	0	0	0	0	0	0	0	0	0	0	0	0	0	0	0	0	0	0	0
1880	Med13l	66	44	44	118	18	63	4	4	4	11	2	11	21	2	17	73	20	45	315	180	259	304	118	28	198	150	141	42	326	296	349	233	191	225	49	17	38	47	39	104	73	74	142	305	153	82	96	96
1881	H2bc4	2	2	4	0	0	2	0	2	0	0	0	2	0	0	2	0	0	0	15	4	22	14	7	0	6	6	6	4	4	0	4	8	4	3	0	0	6	0	8	0	1	0	2	6	5	0	0	10
1882	Baiap2l2	21	6	13	24	5	4	0	0	0	2	0	2	0	4	4	13	2	6	81	17	57	78	33	7	52	22	12	6	57	62	71	71	27	47	6	0	4	7	14	32	8	14	22	83	44	33	29	26
1883	Mafk	7	11	4	12	3	2	8	0	4	4	0	14	0	0	0	10	1	7	41	14	21	42	17	0	9	14	12	5	40	34	25	24	16	25	12	1	4	2	6	22	4	12	5	18	19	6	8	12
1884	Med1	24	18	31	26	13	19	4	2	2	9	0	0	4	5	6	19	6	20	131	93	92	63	39	3	72	67	34	14	101	69	140	61	37	54	11	10	14	13	12	27	28	24	24	78	61	32	35	25
1885	Erbb3	31	8	30	20	6	30	0	1	12	6	12	0	8	4	6	35	22	10	161	91	102	96	32	5	46	38	22	6	84	49	87	45	44	87	16	6	8	13	23	45	10	21	31	56	38	23	18	23
1886	Stard3	12	3	1	18	6	7	0	2	0	8	0	5	6	0	0	9	2	9	26	8	43	55	41	2	26	27	20	8	26	26	55	15	17	12	2	4	4	2	0	4	8	9	9	27	26	6	7	1
1887	Ikzf3	49	28	42	60	15	34	5	1	3	4	6	11	10	6	12	64	12	15	161	102	171	173	60	9	76	57	38	24	168	137	184	185	114	185	4	8	11	26	40	44	42	24	60	182	126	55	44	54
1888	Mfng	14	8	2	7	0	4	0	0	0	0	0	4	0	0	3	2	0	4	22	2	34	12	3	0	9	22	6	6	12	28	26	27	18	12	6	0	2	4	1	7	5	8	4	22	39	6	9	10
1889	Vmp1	51	67	108	89	9	74	13	2	13	25	8	24	22	14	27	69	36	67	476	235	266	290	163	25	119	116	63	28	306	230	255	190	161	174	30	18	13	36	29	74	52	39	85	245	143	59	67	59
1890	Uchl5	7	12	5	16	0	21	2	0	5	2	0	1	3	0	0	16	1	12	75	31	49	38	26	6	26	6	4	10	20	14	25	28	17	27	4	2	9	5	16	3	9	14	7	14	16	0	14	15
1891	Glrx2	6	6	5	10	7	14	13	14	8	10	3	4	15	4	9	10	4	22	71	36	50	72	51	0	27	30	22	12	44	29	34	38	22	31	44	18	10	11	11	28	20	14	37	47	26	25	46	36
1892	Ro60	6	2	6	15	6	9	0	0	0	0	0	1	12	2	0	14	4	4	31	21	37	25	15	0	42	22	18	9	27	19	32	7	32	25	3	5	2	4	0	7	2	4	4	23	8	2	5	0
1893	Stk4	33	3	30	20	2	33	5	0	10	11	9	4	13	0	12	38	12	27	122	83	103	117	60	6	78	28	34	21	139	66	151	84	49	110	17	22	6	24	19	35	30	50	42	105	84	48	29	33
1894	Wfdc15b	0	4	0	10	4	0	0	0	0	0	0	1	0	0	0	0	0	0	20	8	9	3	3	1	8	12	5	0	32	4	20	2	14	17	2	6	1	0	3	0	4	7	8	13	24	2	4	0
1895	Pmp22	6	0	6	9	3	5	0	0	0	6	2	0	1	0	3	4	3	6	54	19	33	50	19	3	29	15	40	20	50	60	58	46	19	30	10	0	8	8	8	6	18	4	18	22	24	6	21	8
1896	Gdf9	7	2	0	0	0	4	0	0	0	2	0	8	0	0	2	4	8	4	31	17	20	35	5	0	2	8	2	0	7	14	21	5	8	17	1	1	7	2	8	8	6	4	5	9	12	1	6	10
1897	Zcchc10	10	0	2	2	7	0	0	0	0	5	2	0	0	0	2	2	2	6	36	8	33	22	3	2	4	2	8	0	21	6	12	14	0	6	0	2	0	2	2	6	0	2	0	13	2	2	6	0
1898	Prl8a2	7	5	3	5	0	7	6	1	4	4	0	0	7	9	2	8	2	2	13	6	19	24	6	2	0	8	3	8	18	1	4	7	9	2	10	2	13	5	0	1	5	6	12	13	11	5	5	19
1899	Tbx5	20	15	4	33	8	10	3	0	8	5	0	2	6	0	6	32	7	0	70	49	89	70	31	7	62	37	33	15	70	75	110	55	57	82	8	2	4	9	20	18	19	7	14	60	54	23	32	35
1900	Psmb6	0	0	2	5	0	0	0	0	0	0	0	0	0	0	2	4	0	1	10	5	9	3	1	0	10	5	0	4	4	4	15	5	7	4	2	0	2	2	0	0	2	4	3	6	3	10	3	4
1901	Spag7	0	2	4	2	0	1	0	0	0	1	0	0	0	0	0	4	4	2	20	5	8	11	5	0	8	4	2	4	16	4	12	16	8	18	0	4	4	0	2	0	2	6	0	25	4	2	0	0
1902	Pfn1	0	0	0	2	0	2	0	0	2	0	0	0	0	0	1	0	0	0	3	2	0	0	1	0	2	0	0	0	2	7	0	4	8	5	0	0	0	4	1	0	10	0	0	7	0	2	0	0
1903	Tomm34	5	16	2	10	0	2	0	0	3	5	0	0	10	0	2	4	0	0	28	3	13	37	6	0	16	14	9	10	43	15	26	20	28	19	6	0	0	10	2	13	2	6	13	36	18	4	10	2
1904	Ywhab	11	2	2	12	0	4	0	0	0	4	0	4	0	1	4	2	6	5	17	2	27	16	1	1	31	10	6	6	42	19	42	40	12	18	2	4	6	6	9	8	8	4	4	37	8	12	8	2
1905	Ksr1	31	38	72	37	7	48	5	4	8	4	9	11	9	6	7	56	10	20	277	159	271	233	106	6	133	77	82	39	217	164	262	156	122	179	23	20	17	57	36	61	43	52	70	249	135	101	59	100
1906	Gpx3	5	3	5	8	3	8	4	2	0	2	1	0	2	0	0	8	10	8	70	13	43	46	15	1	22	7	4	4	31	28	28	23	11	26	6	4	0	0	0	7	14	2	4	14	14	5	4	3
1907	Anxa6	33	30	35	65	7	33	0	2	6	11	6	9	19	6	14	65	23	39	170	59	115	134	63	17	105	66	50	29	124	116	216	87	81	106	8	4	8	29	24	44	47	31	57	228	119	68	55	22
1908	Il12rb2	18	18	38	33	10	30	16	9	6	13	4	17	21	5	33	34	19	15	124	74	103	116	47	4	104	81	79	35	102	124	98	52	55	80	51	49	54	36	22	62	69	54	59	115	67	49	67	100
1909	Zkscan6	4	0	6	7	0	3	7	0	1	0	0	0	0	2	6	7	6	0	40	24	24	49	18	4	25	20	8	2	41	32	16	11	20	34	0	1	4	15	9	12	16	10	8	19	22	3	10	6
1910	Kpna2	12	4	6	2	4	6	0	0	0	2	0	4	2	0	2	8	4	2	37	9	34	58	10	3	19	8	6	0	19	38	11	14	0	20	0	2	6	4	2	5	6	6	2	17	16	9	3	4
1911	Smurf2	60	34	52	85	22	41	11	1	10	26	9	12	19	6	27	100	24	40	355	163	228	270	124	19	155	143	104	30	288	168	242	174	149	198	29	24	25	37	34	75	70	36	64	207	179	42	68	60
1912	Cep95	14	17	5	39	6	13	2	7	0	6	0	4	1	2	0	20	3	10	77	50	89	69	12	4	49	30	22	13	79	44	56	52	22	43	0	6	18	16	12	6	12	6	29	51	40	13	15	22
1913	Vezf1	5	0	11	15	0	12	0	0	0	11	3	1	1	6	3	14	3	10	64	46	27	28	8	3	24	10	13	4	49	38	41	27	19	28	2	0	3	6	8	12	12	12	6	25	20	12	15	6
1914	Cuedc1	35	51	53	79	20	53	8	2	6	21	1	16	18	12	23	69	18	37	348	167	202	257	111	16	173	112	92	38	164	164	190	154	104	174	33	10	16	45	38	44	42	38	86	222	139	81	48	58
1915	Srsf1	2	2	1	4	2	3	3	0	2	2	0	0	0	1	2	0	2	0	13	2	5	8	0	2	10	2	0	0	7	5	7	3	0	1	3	0	3	0	0	0	2	0	0	6	0	0	2	0
1916	Abi3	0	0	0	0	0	0	0	0	0	0	0	0	0	0	0	0	0	0	6	4	0	5	4	0	0	0	0	0	2	4	5	0	1	0	0	0	0	0	0	2	2	0	0	0	2	0	0	0
1917	Shroom1	5	10	12	3	6	4	4	0	2	0	3	2	2	0	6	3	2	3	21	38	30	18	17	0	21	6	12	0	17	19	16	9	4	11	0	2	0	5	2	5	2	2	2	18	7	8	6	4
1918	Kif3a	21	9	7	23	3	15	0	2	0	7	6	5	2	0	8	22	4	6	131	55	68	70	26	6	55	45	23	15	82	61	83	67	37	60	0	12	3	15	4	24	30	20	15	86	47	16	15	15
1919	Septin8	31	21	25	27	5	14	3	0	0	12	5	14	4	2	10	68	28	31	100	58	115	113	71	5	60	53	49	14	100	62	128	63	64	71	5	46	66	89	83	82	38	16	28	147	117	41	15	26
1920	Mtmr4	21	16	17	38	5	16	4	0	8	2	4	2	1	0	9	27	11	16	157	77	112	63	40	10	44	20	18	10	92	63	80	77	49	65	25	14	6	10	12	9	18	19	23	70	41	29	24	28
1921	Mrm1	0	0	0	2	0	2	0	0	0	0	0	0	0	0	0	2	0	0	0	0	0	8	5	0	4	4	6	0	8	8	6	2	4	10	0	6	2	0	2	0	0	2	0	4	0	0	2	0
1922	Mapt	40	17	43	49	5	28	9	5	6	7	5	6	20	4	22	31	21	25	165	60	135	187	53	12	78	58	68	32	215	130	214	144	110	153	35	22	31	36	23	52	31	28	42	124	88	47	70	39
1923	Kansl1	105	78	115	190	32	117	4	2	25	29	24	33	49	3	31	210	92	118	504	263	330	560	171	30	331	247	125	58	504	295	436	299	262	332	51	20	27	114	108	195	82	136	155	589	417	177	105	96
1924	Gid4	6	8	12	21	2	9	0	0	4	6	1	2	5	2	2	37	10	0	104	65	92	90	14	4	37	41	20	10	94	39	69	43	33	51	4	4	2	19	6	10	21	5	16	69	23	7	21	14
1925	Myo1b	61	21	44	65	14	48	12	8	10	6	4	5	11	5	20	50	14	38	249	190	243	298	104	19	177	110	117	39	142	127	233	149	103	159	34	15	35	40	34	55	43	63	49	179	139	57	106	60
1926	Dhx40	35	18	47	60	9	39	4	2	4	8	3	16	20	9	22	47	38	35	151	117	102	145	56	11	83	82	76	32	145	62	141	81	76	75	21	10	8	15	11	30	26	27	40	165	61	19	34	33
1927	Ypel2	30	5	25	41	3	27	2	0	7	5	0	2	5	4	6	17	6	7	176	99	108	104	33	18	64	49	37	7	138	79	116	75	34	69	15	5	14	11	12	32	21	33	17	83	45	45	18	13
1928	Akap1	3	2	6	10	1	2	0	5	6	2	6	1	0	9	0	12	4	9	48	25	26	38	26	1	17	14	14	3	37	33	37	10	15	26	0	2	2	4	12	5	4	10	13	46	16	6	8	13
1929	Nol11	6	7	1	14	1	5	0	0	4	0	0	0	0	0	0	6	4	8	40	28	52	31	12	1	48	38	14	9	45	27	30	32	10	28	6	10	3	5	4	12	2	10	8	47	31	13	16	7
1930	Derl2	5	15	0	27	5	11	0	0	4	0	2	0	6	0	5	13	4	3	52	44	23	42	15	1	45	15	12	2	35	31	50	26	12	15	2	2	0	2	19	8	10	8	12	27	14	4	7	1
1931	C1qbp	1	15	10	16	1	8	0	0	1	0	0	0	0	2	0	3	0	0	33	17	31	21	15	2	8	14	3	6	33	17	43	9	17	18	2	2	1	0	4	10	4	3	7	20	6	4	0	2
1932	Rpain	6	0	2	6	2	0	0	2	0	0	0	0	0	0	0	4	2	2	41	16	12	15	4	5	13	8	6	4	9	9	16	1	6	8	6	2	0	2	0	8	0	10	2	6	13	8	0	9
1933	6330403K07Rik	14	13	7	21	5	1	0	0	0	3	0	0	0	0	7	26	12	8	29	14	35	49	20	3	1	3	7	0	39	10	44	36	36	40	2	0	0	14	2	16	24	12	16	48	67	19	0	2
1934	Slc13a3	21	9	7	22	2	14	0	0	4	0	0	9	4	0	0	35	10	14	60	30	49	100	28	0	53	52	42	15	108	86	147	117	68	74	6	25	7	17	22	44	18	29	17	102	56	25	41	39
1935	Kcnab3	2	0	0	2	0	0	0	0	0	0	0	1	0	0	0	0	1	0	9	4	8	4	2	0	0	0	4	0	3	2	8	5	6	12	0	0	0	0	0	0	4	0	0	10	0	6	10	6
1936	Chd3	16	4	4	16	9	21	0	0	4	4	2	9	0	2	1	9	2	10	84	33	60	32	31	10	25	30	22	22	64	42	54	49	12	38	2	7	7	2	8	4	20	16	16	37	39	10	20	4
1937	Kdm6b	12	1	11	9	5	7	0	0	0	6	0	8	6	0	0	5	2	11	73	28	24	29	21	5	20	18	12	5	38	24	49	20	25	31	2	3	9	10	10	18	11	0	8	33	18	10	10	12
1938	Chct1	0	3	2	6	0	4	0	2	2	1	2	1	0	0	0	8	0	6	10	15	21	41	8	0	2	5	2	1	6	8	6	4	13	12	0	5	11	4	0	0	4	0	11	8	23	10	7	6
1939	Appbp2	33	33	22	62	10	33	0	0	2	9	5	9	11	4	20	33	4	26	279	146	178	197	50	38	99	59	55	27	90	79	111	99	66	70	21	9	17	17	12	42	14	25	48	82	56	27	28	31
1940	Wnt9b	3	7	12	12	0	8	2	0	0	2	0	0	0	0	0	16	2	10	22	4	22	40	12	0	26	18	26	11	26	8	48	11	21	26	0	7	6	2	8	5	2	10	12	23	8	2	12	8
1941	Adora2b	1	1	5	10	0	2	0	0	0	0	0	0	1	0	4	8	2	6	18	12	42	45	8	2	26	5	13	4	19	11	24	0	18	14	0	2	11	4	2	0	6	1	2	18	11	2	10	10
1942	Ncor1	81	33	53	61	13	33	21	11	24	19	10	26	22	16	28	63	15	49	331	159	193	280	92	48	190	156	97	49	276	198	254	134	78	163	63	34	25	34	31	62	77	40	93	248	136	70	114	85
1943	Trpv2	16	5	12	35	7	15	3	8	2	8	2	0	11	1	4	21	4	13	134	80	76	71	48	8	56	36	24	10	81	51	76	42	32	95	9	6	15	17	14	27	23	23	21	69	70	31	30	22
1944	Cenpv	17	7	17	24	6	26	0	4	5	5	0	0	2	4	2	20	10	14	77	39	40	70	13	9	41	13	13	10	47	39	36	27	32	43	2	3	31	4	11	12	10	3	19	46	16	11	8	5
1945	Pcgf2	1	10	6	12	0	2	2	1	2	7	0	0	2	0	2	6	0	10	49	18	45	18	8	2	9	6	2	6	23	22	27	22	14	17	10	3	2	6	0	18	4	5	2	19	18	12	11	6
1946	Cwc25	47	17	32	74	5	27	1	1	9	12	1	11	11	3	14	45	3	26	186	79	142	96	34	17	61	53	27	10	121	72	72	101	45	78	22	5	12	16	17	28	16	15	36	78	36	30	20	8
1947	Spmap1	0	0	1	2	0	0	0	0	0	0	0	2	0	0	0	0	0	0	1	6	6	8	2	0	2	0	0	4	4	4	2	4	4	6	0	0	0	0	0	3	0	0	0	2	2	6	4	0
1948	Pip4k2b	11	13	26	20	11	14	0	0	6	2	0	0	2	0	0	11	4	11	72	51	58	34	14	2	40	29	10	4	52	44	71	26	30	46	15	8	12	5	11	19	6	6	31	58	20	24	24	10
1949	Trim37	58	36	41	49	8	45	1	9	12	3	1	5	6	4	21	69	19	44	333	144	250	201	87	21	128	97	70	33	207	119	216	162	88	169	46	29	33	24	37	34	50	31	75	155	115	62	54	53
1950	Ybx2	2	4	0	0	0	2	0	0	0	0	0	0	0	0	0	0	0	0	8	2	9	6	0	0	2	9	3	0	11	1	24	6	4	11	0	0	1	0	0	4	6	1	4	5	5	3	2	0
1951	Ctdnep1	1	2	2	1	0	0	0	0	0	0	0	1	0	0	0	3	0	2	15	5	21	14	6	2	8	16	11	2	10	4	8	0	6	10	5	0	2	3	2	4	8	0	2	9	12	4	6	2
1952	Elp5	16	13	31	24	2	17	3	0	15	4	4	7	4	0	8	8	7	17	107	40	64	43	25	0	23	16	11	9	82	56	58	47	41	42	13	1	19	19	22	18	3	15	9	41	24	22	44	30
1953	Slc2a4	2	0	2	0	0	0	0	0	0	0	0	0	0	0	0	2	0	0	2	0	0	2	0	0	4	0	0	0	6	2	4	4	2	4	0	4	0	0	2	0	0	2	2	2	2	0	0	0
1954	Gabarap	0	0	2	0	0	0	0	2	0	0	0	0	0	0	0	4	0	2	3	8	4	10	2	0	4	4	4	2	4	0	4	4	2	12	4	0	0	0	0	6	0	2	0	4	8	0	4	4
1955	Cldn7	0	0	0	3	0	0	0	0	0	0	0	0	6	0	0	0	0	2	12	3	6	8	2	0	2	2	0	1	3	0	2	2	7	12	0	0	0	4	4	4	2	3	0	4	7	3	0	0
1956	2810408A11Rik	2	0	0	7	0	0	0	0	0	0	0	0	0	0	0	4	0	8	9	5	9	10	5	0	0	2	4	0	7	18	6	12	8	5	1	0	2	4	4	0	6	4	2	25	6	0	0	2
1957	Phf23	0	0	1	5	0	0	0	0	0	0	0	0	2	0	0	2	0	2	5	0	12	3	6	0	2	0	6	2	8	4	13	6	0	6	0	0	8	0	2	2	0	8	4	10	0	2	0	2
1958	Acadvl	0	2	2	0	0	0	0	0	0	0	0	0	2	0	0	8	0	0	12	0	4	12	4	0	2	2	1	2	10	0	12	6	0	6	0	0	0	0	0	2	0	2	2	8	6	4	2	2
1959	Dnah11	75	54	120	110	23	73	59	23	46	57	8	51	79	10	54	75	20	96	498	265	461	453	202	51	236	241	244	74	419	317	373	291	211	333	159	66	122	65	73	148	125	114	172	341	273	172	219	199
1960	G3bp1	20	15	29	44	5	14	0	0	0	24	6	23	32	0	14	114	28	56	112	88	98	231	97	23	70	52	45	12	107	83	92	75	71	102	10	18	16	39	51	64	35	69	60	340	192	79	26	26
1961	Atox1	4	4	7	4	0	3	0	0	0	2	0	0	0	0	0	13	0	18	26	20	26	27	8	2	24	8	15	2	25	22	26	30	18	18	0	6	1	11	6	19	3	2	4	19	9	7	10	6
1962	Glra2	68	56	68	125	25	73	49	0	19	17	7	27	21	10	59	70	27	59	489	235	345	374	176	30	122	103	89	33	305	217	299	222	162	228	67	50	59	68	32	80	92	79	135	307	218	138	158	130
1963	Sparc	6	11	2	16	3	10	4	4	0	2	0	0	6	0	4	6	3	7	55	38	32	60	21	1	25	16	12	7	59	46	59	27	18	50	6	3	8	8	8	8	15	12	14	30	48	15	18	23
1964	Glra4	0	0	0	0	0	0	0	0	0	0	0	0	0	0	0	0	0	0	0	0	0	0	0	0	0	0	0	0	0	0	0	0	0	0	0	0	0	0	0	0	0	0	0	0	0	0	0	0
1965	Mief2	0	2	0	2	0	0	0	0	0	0	0	0	0	0	0	1	0	0	6	1	1	3	0	0	0	2	0	0	4	5	3	1	3	0	0	0	0	0	0	2	2	0	4	3	1	4	3	0
1966	Tbx3	9	7	16	16	0	16	0	0	0	2	0	0	4	0	2	2	2	4	56	13	37	71	14	0	12	10	14	6	44	47	58	14	8	31	6	4	9	3	2	3	12	2	14	26	21	17	15	20
1967	Mmp20	18	6	8	13	0	13	8	0	0	1	0	0	2	0	10	15	11	6	127	28	75	133	34	15	45	41	38	8	92	47	55	66	27	61	11	8	8	8	1	15	4	17	9	55	31	7	27	27
1968	Mmp7	4	0	0	0	0	0	0	0	0	0	0	0	0	0	0	4	0	0	0	2	2	0	4	0	4	0	2	0	2	0	0	10	0	4	0	0	0	0	0	4	0	0	0	4	0	0	2	0
1969	Crhr1	13	14	12	18	0	7	4	0	2	2	2	2	13	0	0	19	4	17	67	23	48	87	30	1	55	36	18	8	73	84	66	70	32	52	14	21	7	8	12	15	9	19	27	54	48	26	50	25
1970	Dusp14	8	18	15	15	2	9	0	1	1	3	0	6	1	2	2	9	0	12	86	37	76	55	14	1	24	26	27	10	63	34	66	29	22	34	7	4	2	3	8	14	5	19	16	67	32	10	36	19
1971	Tada2a	26	17	24	37	4	39	1	2	4	4	0	0	8	0	10	12	4	28	151	56	116	86	48	1	78	60	61	33	108	81	107	87	40	75	22	9	14	4	13	53	19	13	21	97	52	17	42	18
1972	Ikzf1	19	11	32	26	7	27	0	0	12	6	6	2	7	3	6	28	0	18	144	76	112	117	50	3	75	49	42	12	121	83	117	73	51	76	15	4	22	26	12	32	13	21	19	103	63	29	35	54
1973	Tcaf3	2	2	3	6	1	1	23	8	10	1	1	0	4	3	9	3	0	0	10	12	14	35	2	0	14	4	5	2	12	6	16	7	10	8	15	21	24	6	4	10	24	16	25	20	8	12	25	21
1974	Pnpo	0	0	0	0	0	0	0	0	0	0	0	0	0	0	0	0	0	0	0	0	0	0	0	0	0	0	0	0	0	0	0	0	0	0	0	0	0	0	0	0	0	0	0	0	0	0	0	0
1975	Cog1	12	2	10	12	3	10	2	0	5	4	0	1	3	3	1	2	1	0	61	31	30	25	14	2	20	14	9	2	51	30	43	18	19	24	6	2	11	11	6	5	10	4	9	47	19	9	4	1
1976	Cbx1	4	8	9	8	0	9	0	2	3	0	1	0	6	6	2	8	4	6	34	20	20	43	6	0	18	7	12	8	22	14	54	11	22	24	11	8	9	9	1	30	11	0	18	33	32	12	11	26
1977	Cdk5rap3	10	3	2	16	5	6	1	0	0	3	0	2	1	0	6	11	0	4	44	15	20	24	12	1	32	22	8	4	48	8	22	20	23	31	2	2	4	5	2	12	10	7	7	17	14	2	2	11
1978	Copz2	0	0	3	3	2	0	0	0	0	0	0	1	2	4	0	3	2	1	13	12	14	22	9	0	21	2	12	10	6	2	14	12	10	10	1	2	1	2	4	1	0	0	4	12	14	1	7	2
1979	Slc25a39	5	0	2	2	0	6	0	0	0	0	0	4	0	0	0	2	1	4	9	2	15	2	0	0	4	5	0	3	14	0	10	6	2	11	2	0	1	0	4	2	4	0	0	5	6	6	0	0
1980	Sp2	11	6	8	11	3	7	1	2	0	2	0	5	4	0	4	10	4	12	39	19	41	24	24	4	33	24	14	4	63	21	43	15	17	28	7	4	10	6	4	4	4	8	17	37	34	38	5	5
1981	Aatf	31	33	21	50	11	24	0	0	4	7	2	6	9	2	8	32	4	13	201	79	144	161	56	6	95	51	110	15	128	88	109	113	60	113	4	12	25	18	20	43	40	29	39	132	96	28	42	44
1982	Lhx1	0	6	0	7	2	8	2	0	0	0	0	6	0	0	1	8	2	2	30	29	8	5	6	0	12	6	10	6	17	13	20	12	18	11	0	0	0	7	2	8	9	0	0	24	14	8	4	4
1983	Dync1h1	28	8	18	32	17	8	4	0	4	7	7	10	19	0	14	41	9	26	135	55	99	156	52	4	98	68	57	14	108	77	162	74	88	130	14	15	13	28	15	29	30	22	34	123	83	25	33	19
1984	Cpsf4l	6	7	5	7	2	8	0	0	2	0	0	0	1	3	1	3	0	5	21	23	21	26	2	1	27	7	20	2	25	17	35	46	8	39	12	2	0	0	4	2	2	3	3	39	9	4	2	2
1985	Pex12	3	0	5	0	0	2	0	0	0	0	0	0	2	0	2	2	0	1	2	4	6	1	0	0	8	0	0	0	2	2	2	4	0	2	1	0	0	4	0	0	2	0	2	2	15	0	0	0
1986	Ndel1	28	13	15	18	6	14	0	4	2	6	2	4	12	0	2	10	2	13	89	102	87	80	34	1	50	34	24	31	98	51	100	51	31	46	6	8	2	2	10	12	11	12	16	65	51	25	31	35
1987	Slc25a35	4	2	0	0	0	8	0	2	4	0	0	0	0	0	0	0	0	0	2	3	2	2	2	0	4	2	2	0	4	6	9	5	0	16	0	0	2	0	0	8	2	0	1	10	0	8	4	4
1988	Zbtb4	17	6	10	8	10	5	0	0	2	6	2	4	0	2	2	26	8	5	46	18	36	43	28	17	40	19	24	6	62	31	38	33	18	37	8	9	8	22	6	13	13	6	13	60	39	25	10	4
1989	Tnfsfm13	0	0	0	0	0	0	0	0	0	0	0	0	0	0	0	0	0	0	0	0	0	0	0	0	0	0	0	0	0	0	0	0	0	0	0	0	0	0	0	0	0	0	0	0	0	0	0	0
1990	Mpdu1	4	2	4	2	0	7	4	0	0	0	0	0	1	0	0	4	2	0	11	2	3	5	5	0	5	0	2	2	4	10	17	12	1	0	0	0	0	0	0	4	2	1	2	2	0	4	1	0
1991	Fxr2	15	4	9	7	1	16	0	2	2	2	0	1	1	0	2	16	0	3	60	36	49	46	13	2	36	37	15	7	53	38	65	22	23	51	11	0	10	0	13	6	6	12	8	25	17	18	4	21
1992	Atp5mc3	2	0	0	0	0	0	0	0	0	0	0	0	0	0	2	0	0	0	0	4	6	5	2	0	2	1	2	0	4	0	4	2	0	2	4	0	2	0	0	4	0	0	0	0	2	0	2	0
1993	Cd68	0	0	0	2	0	3	0	0	0	0	2	0	0	0	0	2	0	0	2	0	0	0	0	0	0	0	0	0	1	0	2	2	0	2	4	0	0	0	0	2	0	0	0	11	2	0	2	0
1994	Slc35g3	0	0	2	0	0	4	0	2	2	0	0	0	0	0	0	0	0	2	9	0	2	2	4	2	3	2	2	4	17	0	8	2	7	4	0	0	0	0	4	4	0	2	2	8	2	1	0	0
1995	Acsl1	21	14	18	30	15	10	17	3	12	6	5	8	12	4	14	10	7	16	70	46	96	92	39	0	56	44	19	12	52	57	67	71	41	70	27	28	23	8	22	38	17	42	46	75	70	21	37	25
1996	Abca5	17	13	6	24	6	18	6	11	6	7	1	4	9	3	19	18	17	42	179	79	124	119	40	18	73	46	59	28	88	56	91	38	45	51	32	27	17	25	11	27	27	39	43	80	30	41	56	55
1997	Smyd4	18	20	5	27	0	13	0	8	6	6	2	2	0	2	8	14	14	11	96	37	99	70	26	5	107	58	21	21	102	98	123	80	47	65	4	18	11	22	20	36	30	18	41	65	52	14	47	31
1998	Lsp1	10	10	13	20	4	31	0	0	4	8	0	2	0	2	8	15	9	24	94	46	76	61	23	9	34	47	25	4	68	64	78	47	23	42	10	4	8	13	4	24	17	13	23	47	47	17	19	12
1999	Zfyve27	22	10	17	17	13	5	0	2	1	5	4	10	2	0	7	13	5	10	85	79	78	75	16	3	60	25	34	18	59	74	61	44	39	69	18	7	6	10	11	23	7	11	37	47	35	32	16	21
[truncated: 54,954 more rows]
[truncated: 82 more columns]
