# Supplementary material for: Single-cell RNA-seq data normalization: A benchmarking study
Source: PLoS One. 2025 Dec 18;20(12):e0335102. doi: 10.1371/journal.pone.0335102 (PMC12714245; doi:10.1371/journal.pone.0335102)
Supplement: S3 Data — (ZIP) [file pone.0335102.s003.zip]

Archive with 1 entries (1 files):
- simulation_data3_GEP.csv
